# Supplementary material for: Comprehensive metabolomic study of the response of HK-2 cells to hyperglycemic hypoxic diabetic-like milieu
Source: Sci Rep. 2021 Mar 3;11:5058. doi: 10.1038/s41598-021-84590-2 (PMC7930035; doi:10.1038/s41598-021-84590-2)
Supplement: Supplementary file 2 — Supplementary Information 2. [file 41598_2021_84590_MOESM2_ESM.xlsx]

## Sheet: GC-TOF MS Intra
Average Rt(min)	Average RI	Quant mass	Metabolite name	Treated_01	Treated_02	Treated_03	Treated_04	Treated_05	Control_01	Control_02	Control_03	Control_04	Control_05	Average	Standard Deviation	RSD (%)
6.246	261452	87	z C08 FAME internal standard	378563	319879	237973	318428	366074	307943		390447	367109	374928	340149	48700.6	14.3174
6.948	323007	87	z C09 FAME internal standard	909934	802142	979790	785063	867120	769717	919961	874898	898830	917776	872523	67579.2	7.74527
7.641	380638	87	z C10 FAME internal standard	1519531	1157670	1377077	1306216	1138581	1326719	1536778	1599902	1443038	1404205	1.38097e+06	153826	11.1389
8.939	487598	87	z C12 FAME internal standard	1583005	1114720	1429457	1235680	997479	1488679	1966276	1962958	1827398	1474927	1.50806e+06	336937	22.3425
10.116	582881	87	z C14 FAME internal standard	820835	601939	864732	704142	595453	711226	1013402	960392	863260	711043	784642	142822	18.2022
11.183	668518	87	z C16 FAME internal standard	895175	607271	1035075	742798	516393	620372	949934	879133	764301	636060	764651	170565	22.3062
12.153	746872	87	z C18 FAME internal standard	265821	197355	270346	235614	195547	224914	325748	315516	274243	235193	254030	44611.5	17.5615
13.041	819594	87	z C20 FAME internal standard	251046	180356	236897	212306	180818	201652	286014	279770	254521	209868	229325	38162.4	16.6412
13.859	887216	87	z C22 FAME internal standard	210555	149091	185190	191088	153515	172251	236319	238027	218992	179138	193416	31728.8	16.4044
14.618	949395	87	z C24 FAME internal standard	197643	130863	164819	183230	133579	164628	224887	222643	216469	169097	180786	34373.3	19.0133
15.331	1.0059e+06	87	z C26 FAME internal standard	141411	89851.4	114909	128233	94642.2	116922	164462	148230	155001	121475	127514	24832.9	19.4747
16.102	1.06173e+06	87	z C28 FAME internal standard	114707	73277.4	91206.2	103930	76748	95721.9	132992	122133	123260	95699.6	102968	20088.6	19.5096
17.02	1.11312e+06	87	z C30 FAME internal standard	79073	51470.3	64493.5	70748.2	50950	64826.3	91726.7	77632.8	82754	64438.4	69811.3	13206.8	18.9178

## Sheet: HILIC-QE MSMS (+) Intra
Average Rt(min)	Average Mz	Metabolite name	Adduct type	Treated_01	Treated_02	Treated_03	Treated_04	Treated_05	Control_01	Control_02	Control_03	Control_04	Control_05	Average	Standard Deviation	RSD (%)
1.161	341.282	1_CUDA iSTD	[M+H]+	14038113	16161770	13068836	13337972	16180175	14345446	16295941	13833555	15119009	13168499	1.45549e+07	1.29167e+06	8.87444
4.832	117.086	1_D3-Creatinine iSTD	[M+H]+	141855632	140160368	139670416	138996240	141675184	131594488	134814720	132158176	137354944	135449392	137372956	3.72851e+06	2.71415
5.025	113.164	1_D9-Choline iSTD	[M]+	117140552	116850376	117294016	115963168	118024704	111929616	113653832	115744192	115266544	115240136	1.15711e+08	1.83229e+06	1.58351
5.405	85.1327	1_D9-TMAO iSTD	[M+H]+	51479412	52014204	50768372	53004376	53124492	48176604	46249680	46132272	48466692	49458680	4.98875e+07	2.59254e+06	5.19677
6.098	140.091	1_D3-1-Methylnicotinamide iSTD	[M]+	214947056	219078640	208395072	210545904	217304304	208204000	203162128	203249392	210259312	211002000	2.10615e+08	5.33298e+06	2.5321
6.827	213.149	1_D8-Tryptophan iSTD	[M+H]+	2220883	2294989	2380095	2311642	2491631	2348094	2399012	2324378	2151838	2653802	2.35764e+06	139911	5.93439
6.856	174.138	1_D8-Phenylalanine iSTD	[M+H]+	13885530	13057755	13111506	13529182	15469778	13033537	12916659	12799826	12135466	13086687	1.33026e+07	886141	6.66142
6.862	380.221	1_Val-Tyr-Val iSTD	[M+H]+	1451198	1318660	1207044	1473275	1777377	1468446	1415389	1405174	1063765	1559945	1.41403e+06	193181	13.6617
6.982	142.166	1_D10-Leucine iSTD	[M+H]+	68156096	68511312	63005456	68281200	73923568	63309116	63883876	67127976	63583296	68551048	6.68333e+07	3.43681e+06	5.14237
7.06	207.143	1_D3-ACar(2:0) iSTD	[M+H]+	37939300	35618892	38507972	39069912	39390744	33982576	33575012	35434776	33592972	35704960	3.62817e+07	2.27241e+06	6.26325
7.096	127.144	1_D9-Betaine iSTD	[M+H]+	198432368	200320560	214684816	200626880	232560784	181662032	185068304	194951760	204731136	209972704	2.02301e+08	1.46531e+07	7.24319
7.157	142.165	1_D10-Isoleucine iSTD	[M+H]+	25366554	22801832	23437888	26320412	24716184	22375230	22515574	21002442	22186232	26718644	2.37441e+07	1.92559e+06	8.10975
7.231	129.122	1_D3-Histamine, N-methyl- iSTD	[M+H]+	3888840	3775986	3735816	3844391	3653370	3478535	3487589	3467268	3655239	3544712	3.65317e+06	155728	4.26282
7.376	158.109	1_D8-Methionine iSTD	[M+H]+	4965047	4445607	4697961	4834112	4788970	4324316	4334596	4431039	4479449	4674866	4.5976e+06	224172	4.87586
7.676	165.132	1_D3-L-Carnitine iSTD	[M+H]+	71181120	72550784	73554904	70462408	82248552	64067360	64899316	66960828	63832012	67876992	6.97634e+07	5.60972e+06	8.04107
7.691	123.116	1_D7-Proline iSTD	[M+H]+	14334720	14354420	14796129	14292942	18528040	12738718	13469228	12800970	12833029	14743532	1.42892e+07	1.69473e+06	11.8603
7.696	126.137	1_D8-Valine iSTD	[M+H]+	16760022	16266972	17474196	16902412	20180574	15207086	15793064	15008364	15238633	17055016	1.65886e+07	1.5274e+06	9.20748
8.017	135.096	1_D3-Creatine iSTD	[M+H]+	61447052	55761608	61245940	59604348	78473184	57059396	55381856	60402308	55191984	64890332	6.09458e+07	6.92218e+06	11.3579
8.035	94.0807	1_D4-Alanine iSTD	[M+H]+	13681757	13128497	13757382	13505102	16514168	11978902	13055921	12470926	12916567	13725438	13473466	1.21457e+06	9.01454
8.035	93.0745	1_D3-DL-Alanine iSTD	[M+H]+	11437532	11033871	11712093	11157858	13833502	10247958	10847439	10676141	10880186	11502493	1.13329e+07	977845	8.62836
8.215	125.098	1_D5-Threonine iSTD	[M+H]+	6790218	6571708	7128755	6364710	8585021	6172162	5826200	5666251	6235993	6644169	6.59852e+06	823297	12.477
8.593	152.109	1_D5-L-Glutamine iSTD	[M+H]+	44649392	45008416	48654192	48232400	54421196	39360772	45594728	42338140	43856712	42926876	4.55043e+07	4.14977e+06	9.11952
8.605	109.069	1_D3-Serine iSTD	[M+H]+	43108112	45079692	48253476	44677128	52413232	38970868	44142356	42016496	41106264	42269232	4.42037e+07	3.82238e+06	8.6472
8.681	136.081	1_D3-Asparagine iSTD	[M+H]+	2499836	2546453	2780880	2801752	3405944	2337378	2401926	2192938	2376339	2501306	2.58448e+06	344339	13.3234
8.697	153.093	1_D5-Glutamic acid iSTD	[M+H]+	8103385	8567665	8814283	8832974	10528097	7599754	7755660	7456740	7540886	7851198	8.30506e+06	936805	11.2799
8.699	151.081	1_D3-DL-Glutamic acid iSTD	[M+H]+	15551941	16133278	16772768	16958806	20150934	14255630	14772884	14382685	14457440	15416837	1.58853e+07	1.7863e+06	11.2449
9.279	137.064	1_D3-Aspartic Acid iSTD	[M+H]+	5883750	5323906	6435415	6276726	6430144	4548460	3207418	3803543	5210236	3996978	5.11166e+06	1.1736e+06	22.9593
9.387	161.109	1_D5-Histidine iSTD	[M+H]+	15443849	15486822	16310760	13231107	16683282	12947810	11852593	12779673	14575188	13726217	1.43037e+07	1.63697e+06	11.4444
9.432	182.165	1_D7-Arginine iSTD	[M+H]+	29009528	34436272	31451226	28901860	37511128	29240204	32448428	34424844	29747308	29395570	3.16566e+07	2.97259e+06	9.3901
9.436	177.115	1_15N2-L-Arginine iSTD	[M+H]+	14580358	17284852	16046851	14408843	19243664	14719732	16701708	17432758	15041424	14613638	1.60074e+07	1.62433e+06	10.1474
9.521	155.164	1_D8-Lysine iSTD	[M+H]+	6548346	6293831	7141293	5995566	7129350	5905536	6631056	6299468	6400458	6666446	6501135	415667	6.39376
9.574	135.11	1_D2-Ornithine iSTD	[M+H]+	9272266	9384498	9222997	8010148	9721577	8147094	8652342	9216292	8519825	9010104	8.91571e+06	560446	6.28605
9.902	245.059	1_D4-Cystine iSTD	[M+H]+	296285	287444	330837	324627	363399	294980	307912	279806	288401	268831	304252	28223.6	9.27637

## Sheet: HILIC-QE MSMS (-) Intra
Average Rt(min)	Average Mz	Metabolite name	Adduct type	Treated_01	Treated_02	Treated_03	Treated_04	Treated_05	Control_01	Control_02	Control_03	Control_04	Control_05	Average	Standard Deviation	RSD (%)
1.161	339.263	1_CUDA iSTD	[M-H]-	1931608	1833817	1791342	1711368	1719902	1787638	1905041	1759729	1868164	1772160	1.80808e+06	74824.1	4.13832
4.83	115.069	1_D3-Creatinine iSTD	[M-H]-	997623	946378	1071288	981303	1012581	889103	971086	949684	880482	984195	968372	56438.7	5.8282
6.827	211.132	1_D8-Tryptophan iSTD	[M-H]-	253129	245913	249764	239841	298771	233698	242894	240389	255744	240577	250072	18374.9	7.34783
6.851	172.12	1_D8-Phenylalanine iSTD	[M-H]-	710082	650296	711791	631775	502358	579110	679414	537916	481872	461650	594626	94922.3	15.9633
6.86	378.203	1_Val-Tyr-Val iSTD	[M-H]-	652407	546862	706279	692756	735299	726272	804778	699897	846457	820506	723151	87771.4	12.1374
6.99	140.149	1_D10-Leucine iSTD	[M-H]-	252456	289743	249723	251136	269921	203145	234465	219579	198365	212969	238150	29775.5	12.5028
7.161	140.149	1_D10-Isoleucine iSTD	[M-H]-	101487	86273	100544	104205	99907	84686	93353	103842	84607	91563	95046.7	7922.3	8.33517
7.378	156.093	1_D8-Methionine iSTD	[M-H]-	92032	88181	88407	85242	92912	74598	90510	79461	79823	87139	85830.5	6032.83	7.02877
7.716	124.121	1_D8-Valine iSTD	[M-H]-	310017	290604	324424	308040	384348	261952	297525	288817	268381	292447	302656	34204.5	11.3015
8.011	91.0577	1_D3-DL-Alanine iSTD	[M-H]-	451502	439628	486754	464744	522279	373974	391995	403040	398170	404122	433621	47563.4	10.9689
8.038	92.064	1_D4-Alanine iSTD	[M-H]-	223830	200069	237103	235792	220663	183615	186962	195236	199849	204077	208720	19350.6	9.27111
8.215	123.081	1_D5-Threonine iSTD	[M-H]-	7040382	6652637	7817012	7145689	7034746	5987510	6415828	6545884	6451264	6199456	6.72904e+06	536723	7.97621
8.534	150.092	1_D5-L-Glutamine iSTD	[M-H]-	14004868	12265821	14877875	14128248	15843709	10200232	11091419	11706512	11492658	10685261	1.26297e+07	1.9393e+06	15.3551
8.605	107.053	1_D3-Serine iSTD	[M-H]-	59417872	55615832	61460720	51531156	58785184	49763388	56292224	54624024	51749784	52886404	5.52127e+07	3.82696e+06	6.93131
8.697	151.076	1_D5-Glutamic acid iSTD	[M-H]-	13683196	14593001	14602246	13706697	14852411	12693747	13510023	12898968	14261128	13335748	1.38137e+07	741500	5.36785
8.699	149.063	1_D3-DL-Glutamic acid iSTD	[M-H]-	26934190	28423840	28273686	26969710	29143030	25011432	27118376	25643896	27452002	26306120	2.71276e+07	1.27269e+06	4.6915
9.214	135.048	1_D3-DL-Aspartic acid iSTD	[M-H]-	26857206	25264172	26746158	25320856	29607778	21049584	22651362	22754264	19489356	19688680	2.39429e+07	3.35777e+06	14.024
9.433	180.147	1_D7-Arginine iSTD	[M-H]-	1509326	1492030	1561248	1476775	1754656	1295690	1518236	1499970	1451831	1483874	1.50436e+06	112426	7.47331
9.438	175.097	1_15N2-L-Arginine iSTD	[M-H]-	779779	780055	784447	734572	857083	663553	752693	758779	717438	724482	755288	51284.3	6.79003
9.44	159.092	1_D5-Histidine iSTD	[M-H]-	2406850	2480390	2193194	1635956	2598643	2605374	3352918	3053501	2833283	3618047	2.67782e+06	572456	21.3777
9.52	153.147	1_D8-Lysine iSTD	[M-H]-	106607	104095	113994	78892	103926	88803	110378	113188	106951	112170	103900	11394.5	10.9667
9.576	133.094	1_D2-Ornithine iSTD	[M-H]-	79687	79544	91807	74935	91242	72462	92027	86366	80807	89213	83809	7258.63	8.66092
9.902	243.041	1_D4-Cystine iSTD	[M-H]-	223041	185593	268549	310464	246415	173637	162050	170563	180681	161259	208225	51632.6	24.7965

## Sheet: CSH-QE MSMS (+) Intra
Average Rt(min)	Average Mz	Metabolite name	Adduct type	Treated_01	Treated_02	Treated_03	Treated_04	Treated_05	Control_01	Control_02	Control_03	Control_04	Control_05	Average	Standard Deviation	RSD (%)
0.756	341.284	1_CUDA iSTD	[M+H]+	13800143	11837672	10576949	13529109	12947203	11965071	12429601	11807213	11018787	11601552	12151330	1.03509e+06	8.51836
1.072	286.277	1_Sphingosine d17:1; iSTD	[M+H]+	7464785	6747406	6841198	7301998	7186691	7968126	7713050	8028744	8154107	7459298	7.48654e+06	484290	6.46881
1.338	466.298	1_LPE 17:1; iSTD	[M+H]+	1281174	1150819	1223103	1212129	1236666	1191577	1276000	1354674	1296267	1370524	1.25929e+06	69915.1	5.55193
1.836	510.361	1_LPC 17:0; iSTD [M+H]	[M+H]+	10072700	8636933	9312139	9243652	9777366	9060046	7923278	9109676	8586553	9389704	9.1112e+06	616235	6.76348
3.094	367.286	1_MG 17:0/0:0/0:0; iSTD	[M+Na]+	13634118	13863936	14287476	15124393	18150722	16238776	16184574	15291125	15835370	14936416	1.53547e+07	1.33637e+06	8.7033
3.096	362.331	1_MG 17:0/0:0/0:0; iSTD	[M+NH4]+	241160	194725	197742	217353	193726	210401	199341	194481	205046	211400	206538	14661.6	7.09877
3.097	345.304	1_MG 17:0/0:0/0:0; iSTD	[M+H]+	317170	291486	279905	321593	258230	267956	273408	285118	315386	292684	290294	21821.6	7.51707
3.232	421.297	1_DAG 18:1/2:0/0:0; iSTD	[M+Na]+	53104972	50399620	49180848	47813804	51836700	48793416	47201632	54174480	51071764	53580504	50715774	2.45363e+06	4.83801
3.233	416.342	1_DAG 18:1/2:0/0:0; iSTD	[M+NH4]+	17437818	15577517	13888016	14255076	16254882	16538151	14769600	16929766	16693439	15913066	1.58257e+07	1.18644e+06	7.49688
3.234	437.271	1_DAG 18:1/2:0/0:0; iSTD	[M+K]+	4318296	4429127	4309596	4084018	4213040	4213582	4090603	4388154	4307844	4463335	4.28176e+06	130729	3.05315
3.576	636.467	1_PC 12:0/13:0; iSTD	[M+H]+	852812	655388	687081	765553	703655	799817	702061	675883	779699	865436	748738	74784.9	9.98813
4.341	479.376	1_DAG 12:0/12:0/0:0; iSTD	[M+Na]+	12830220	12021534	13141523	13882988	13642844	12762701	13483909	15242033	13058380	13480395	1.33547e+07	849363	6.36005
4.342	474.421	1_DAG 12:0/12:0/0:0; iSTD	[M+NH4]+	1120623	982977	1033733	1147194	1111906	1247406	1113797	1314504	1256530	1217941	1.15466e+06	104000	9.00698
4.342	495.35	1_DAG 12:0/12:0/0:0; iSTD	[M+K]+	2363610	2321970	2565969	2696999	2600920	2313649	2565924	2881918	2438616	2566318	2.53159e+06	178501	7.05095
4.908	376.4	1_Cholesterol d7 iSTD	[M+H-H2O]+	115829	123155	127469	162683	86963	103166	115887	98975	106463	130591	117118	20952.7	17.8902
5.134	717.599	1_SM(d18:1/17:0) iSTD	[M+H]+	25332974	21957340	19349000	22336876	23210752	28217898	24520906	27577416	27115588	25204874	2.44824e+07	2.80202e+06	11.445
6.049	534.53	1_Cer d18:1/17:0; iSTD	[M+H-H2O]+	1104361	1059615	1123596	1141132	1055586	1375392	1175116	1271951	1349714	1106400	1.17629e+06	116009	9.86234
6.052	574.523	1_Cer d18:1/17:0; iSTD	[M+Na]+	5836258	5350829	5781800	5757700	5891834	6891545	6437958	6681072	6738824	6085820	6145364	511935	8.33042
6.36	720.562	1_PE(17:0/17:0) iSTD	[M+H]+	2497891	2223862	2285596	2321943	2461917	2711162	2232042	2420050	2617040	2619002	2.43905e+06	172844	7.08652
9.538	771.733	1_TG (14:0/16:1/14:0)-d5 iSTD	[M+NH4]+	617451	530798	510449	593556	623284	620866	601401	689857	644175	549474	598131	54444.2	9.10238
11.101	869.843	1_TGd5(17:0/17:1/17:0) iSTD	[M+NH4]+	3315248	2628501	2859240	3496879	3176670	3356787	3232656	3804357	3120225	3376025	3.23666e+06	326513	10.088
11.79	724.705	1_CE(22:1) iSTD	[M+NH4]+	38170944	34043556	36879256	35699084	32900856	37062832	32879548	39840828	30311304	36795432	35458364	2.88074e+06	8.1243

## Sheet: CSH-QE MSMS (-) Intra
Average Rt(min)	Average Mz	Metabolite name	Adduct type	Treated_01	Treated_02	Treated_03	Treated_04	Treated_05	Control_01	Control_02	Control_03	Control_04	Control_05	Average	Standard Deviation	RSD (%)
0.618	339.263	1_CUDA iSTD	[M-H]-	8590427	4820994	9802869	9456132	9167749	9558988	9127300	9571543	9034485	9144331	8.82748e+06	1.44884e+06	16.4129
1.4	464.275	1_LPE 17:1; iSTD	[M-H]-	2270164	1164615	2176786	2060099	1851720	2296084	1940848	2290722	1997885	2091810	2.01407e+06	334970	16.6315
1.936	568.359	1_LPC 17:0; iSTD	[M+HAc-H]-	2066561	1102943	1983721	2142166	2083602	1812070	2204712	2296912	1854790	2196040	1.97435e+06	342366	17.3407
3.156	403.305	1_MAG 17:0/0:0/0:0; iSTD	[M+HAc-H]-	82261128	36983472	75190384	74713840	77059552	87168168	82764848	89796328	90659304	79776488	7.76374e+07	1.53771e+07	19.8063
3.64	694.463	1_PC 12:0/13:0; iSTD	[M+HAc-H]-	190012	58919	185325	197234	163490	175245	182549	188902	189950	153670	168530	40748.2	24.1786
4.302	828.56	1_PI (15:0-18:1)-d7; iSTD	[M-H]-	241118	68978	189744	205101	179025	255782	270504	250459	207353	192876	206094	57533.2	27.916
5.159	749.531	1_PG 17:0/17:0; iSTD	[M-H]-	22748998	11328539	19558332	21448552	17428268	24583484	20688448	23150476	19531628	19776258	2.00243e+07	3.7018e+06	18.4865
5.229	775.594	1_SM d18:1/17:0; iSTD	[M+HAc-H]-	8066413	4727206	8614747	8614216	6999738	8005790	7379986	7094736	6957640	7757488	7421796	1.12928e+06	15.2157
6.134	610.54	1_Ceramide d18:1/17:0; iSTD	[M+HAc-H]-	9447298	3351732	7749107	7861556	7968340	9105444	9135773	9947453	8685534	9054212	8.23064e+06	1.86005e+06	22.5991
6.136	586.495	1_Ceramide d18:1/17:0; iSTD	[M+Cl]-	4744408	1955252	3782359	4113163	4096777	4362664	4801935	4868426	4209420	4652597	4.1587e+06	853187	20.5157
6.44	718.537	1_PE 17:0/17:0; iSTD	[M-H]-	5726696	2885314	4498554	5507960	5696645	5185086	4402297	4580200	4281542	4308874	4.70732e+06	862793	18.3288
6.762	546.542	1_5-PAHSA-d9; iSTD	[M-H]-	1105878	488035	1007931	1128438	1156610	1153684	963022	1255644	1162426	1012029	1.04337e+06	214077	20.5179

## Sheet: GC-TOF MS Extra
Average Rt(min)	Average RI	Quant mass	Metabolite name	Treated_01	Treated_02	Treated_03	Treated_04	Treated_05	Control_01	Control_02	Control_03	Control_04	Control_05	Average	Standard Deviation	RSD (%)
6.248	261609	87	z C08 FAME internal standard	375296	381360	383625	235598	218978	431083	426899	362610	448522	400276	366425	78309.9	21.3714
6.948	322976	87	z C09 FAME internal standard	886514	887734	927138	1091092	993438	1026370	959980	837156	1011057	960741	958122	76065.4	7.93901
7.638	380334	87	z C10 FAME internal standard	1006131	1030551	1086931	1295204	1148175	1176585	1067774	959575	1188682	1058134	1.10177e+06	100244	9.09841
8.938	487532	87	z C12 FAME internal standard	1057101	1101860	1193827	1653079	1611203	1382133	1120317	997700	1370054	1071896	1.25592e+06	235459	18.748
10.116	582898	87	z C14 FAME internal standard	548098	533059	557798	875839	805914	652594	589624	523757	649268	540614	627656	122218	19.4721
11.185	668658	87	z C16 FAME internal standard	636393	644269	705950	1021292	1015113	614479	525080	480818	596585	547225	678721	190079	28.0055
12.153	746872	87	z C18 FAME internal standard	214226	214675	227744	320494	297058	223262	200620	182225	230215	208079	231860	43220	18.6406
13.041	819602	87	z C20 FAME internal standard	193394	186106	208614	267664	264294	202540	184017	167964	197024	192737	206435	33264.5	16.1137
13.859	887173	87	z C22 FAME internal standard	165138	156692	173085	215060	208237	165963	149827	133791	154740	161923	168446	25190.4	14.9546
14.617	949316	87	z C24 FAME internal standard	148727	127219	158352	182928	170256	144059	136070	119314	136292	141598	146481	19409.6	13.2506
15.331	1.00587e+06	87	z C26 FAME internal standard	112900	95075.3	122403	139329	125906	109630	103657	88151.6	98077.5	104687	109982	15586	14.1715
16.102	1061774	87	z C28 FAME internal standard	92158.8	74288.7	100432	109587	97300.7	90914.1	84265.4	69253	79209.2	87095.4	88450.4	12303.1	13.9096
17.02	1.11311e+06	87	z C30 FAME internal standard	61397.6	49770.3	67721.8	74262.8	64530.7	65744.4	57269.8	48407.9	53710.6	61581.9	60439.8	8199.82	13.5669

## Sheet: HILIC-QE MSMS (+) Extra
Average Rt(min)	Average Mz	Metabolite name	Adduct type	Treated_01	Treated_02	Treated_03	Treated_04	Treated_05	Control_01	Control_02	Control_03	Control_04	Control_05	Average	Standard Deviation	RSD (%)
1.162	341.283	1_CUDA iSTD	[M+H]+	11453269	12650288	12312282	12744337	13277516	13268371	12340599	13196598	13479683	13427092	1.2815e+07	645132	5.03419
4.833	117.086	1_D3-Creatinine iSTD	[M+H]+	133449496	133266416	131893928	132391592	132608888	130791448	131938416	133921320	133913696	130012088	1.32419e+08	1.302e+06	0.983241
5.024	113.164	1_D9-Choline iSTD	[M]+	114631896	114789720	109980584	110347864	111992304	105528288	108803104	112819968	109328592	110548120	110877044	2.80727e+06	2.53187
5.407	85.1329	1_D9-TMAO iSTD	[M+H]+	51131152	51269680	45960352	50069404	48715176	50269176	48778592	51805492	47220440	49618696	49483816	1.85283e+06	3.74432
6.099	140.091	1_D3-1-Methylnicotinamide iSTD	[M]+	215997776	200880384	197025424	203701584	207686208	207006272	207818608	210028288	213561952	212505872	2.07621e+08	5.85574e+06	2.8204
6.832	213.149	1_D8-Tryptophan iSTD	[M+H]+	2176126	2377065	2217609	2289520	2239866	2659708	2156152	2642752	2335972	2338860	2343363	177438	7.57196
6.858	174.138	1_D8-Phenylalanine iSTD	[M+H]+	13787076	14441632	13181173	12045409	14211236	14090730	13505406	14430282	13976826	13918191	1.37588e+07	717970	5.21827
6.864	380.221	1_Val-Tyr-Val iSTD	[M+H]+	1254070	1497150	1179000	1061520	1306446	1313098	1249195	1363841	1367343	1195656	1.27873e+06	120306	9.40819
6.986	142.166	1_D10-Leucine iSTD	[M+H]+	63073888	64076556	58814088	56166068	59965360	58433860	63342568	65957812	57830404	63149428	6.1081e+07	3.23583e+06	5.2976
7.06	207.144	1_D3-ACar(2:0) iSTD	[M+H]+	37481304	36650388	34790116	33797992	35737244	36191980	37624356	38657380	34032616	37727672	3.62691e+07	1.66224e+06	4.58307
7.098	127.144	1_D9-Betaine iSTD	[M+H]+	211370816	214059136	186810048	194406496	209916096	202517328	213795888	212174160	198888128	213059152	2.057e+08	9.55876e+06	4.64695
7.16	142.166	1_D10-Isoleucine iSTD	[M+H]+	26192744	27983760	27429874	27712772	27102996	27372450	26573240	28103502	25958770	26514890	2.70945e+07	752155	2.77604
7.232	129.123	1_D3-Histamine, N-methyl- iSTD	[M+H]+	3647428	3779550	3399846	3499206	3664099	3540710	3756356	3817166	3828400	3699282	3.6632e+06	143765	3.92458
7.379	158.11	1_D8-Methionine iSTD	[M+H]+	4069262	4625110	4385860	4467802	4574100	4413060	4073907	4915086	4078940	4446806	4.40499e+06	273254	6.20329
7.681	165.133	1_D3-L-Carnitine iSTD	[M+H]+	45425484	46179712	41831200	44176760	40468732	55103744	58153064	57954048	57227560	55516120	5.02036e+07	7.18829e+06	14.3183
7.699	123.116	1_D7-Proline iSTD	[M+H]+	13007567	13345436	11697288	12986060	12354790	14219148	14208329	14481309	13585918	13445678	1.33332e+07	869586	6.52198
7.703	126.138	1_D8-Valine iSTD	[M+H]+	15668417	16262035	14720282	15402948	15353550	17122188	16520016	17538840	16301144	16558801	1.61448e+07	861628	5.33687
8.021	135.097	1_D3-Creatine iSTD	[M+H]+	60706376	60888072	54925016	62677664	57272072	71030832	69550384	68609488	63743860	70697920	6.40102e+07	5.73793e+06	8.96409
8.037	93.0743	1_D3-DL-Alanine iSTD	[M+H]+	11063775	10667997	9877160	10640941	10195910	11260151	11144712	11611468	10483009	11320828	1.08266e+07	545953	5.0427
8.038	94.0805	1_D4-Alanine iSTD	[M+H]+	13008580	12851622	11614864	12610123	11976495	13398808	13256454	13910993	12416325	13587911	1.28632e+07	722204	5.61449
8.215	125.098	1_D5-Threonine iSTD	[M+H]+	8078496	7517566	6409722	7755358	7233732	8622236	8244944	9168534	7498418	8680015	7.9209e+06	808221	10.2036
8.587	152.109	1_D5-L-Glutamine iSTD	[M+H]+	28695146	28668518	17369618	26667772	17542102	24512780	33546466	29513044	25763896	25742634	2.58022e+07	5.07809e+06	19.6809
8.609	109.069	1_D3-Serine iSTD	[M+H]+	33095452	31041858	28843044	30806106	27276614	30922680	36051128	34130888	30354502	31151636	3.13674e+07	2.52451e+06	8.04821
8.685	136.08	1_D3-Asparagine iSTD	[M+H]+	2759492	2638766	2262840	2601018	2124597	2721942	2950629	3189876	2392004	2890434	2.65316e+06	325191	12.2568
8.7	153.093	1_D5-Glutamic acid iSTD	[M+H]+	9228489	8216124	6699068	8160478	6248964	7398944	8662907	8894163	7478314	8104958	7.90924e+06	951095	12.0251
8.702	151.08	1_D3-DL-Glutamic acid iSTD	[M+H]+	17775048	15649946	12790735	15724299	12156990	13857130	16798418	16573514	14415496	15447313	1.51189e+07	1.79593e+06	11.8787
9.231	137.065	1_D3-Aspartic Acid iSTD	[M+H]+	3369965	3086895	2756242	3077950	2863195	2879583	3062232	3309890	2785156	3206152	3039726	214971	7.07207
9.382	161.109	1_D5-Histidine iSTD	[M+H]+	11495648	11018112	9872259	10954105	10504745	10347454	10318747	10947679	8989032	10833843	1.05282e+07	707353	6.71867
9.43	182.164	1_D7-Arginine iSTD	[M+H]+	20317078	20767224	19119060	20274962	18359274	16950736	20659590	19043796	19737828	18826656	1.94056e+07	1.19223e+06	6.14376
9.437	177.115	1_15N2-L-Arginine iSTD	[M+H]+	9875479	10081880	9224237	9948958	9178335	8248314	10082288	9387910	9717654	8811964	9.4557e+06	603704	6.38455
9.522	155.164	1_D8-Lysine iSTD	[M+H]+	9746250	9351713	9520206	9882730	9233027	9709258	10833678	10846017	10082408	11051303	10025659	659765	6.58076
9.574	135.111	1_D2-Ornithine iSTD	[M+H]+	12646734	11883036	11086333	12335991	11382535	11796060	12864451	13942316	11137205	12514089	12158875	886857	7.2939
9.904	245.058	1_D4-Cystine iSTD	[M+H]+	283464	269576	236844	256880	223525	248471	272942	299442	231631	266391	258917	24056.9	9.29137

## Sheet: HILIC-QE MSMS (-) Extra
Average Rt(min)	Average Mz	Metabolite name	Adduct type	Treated_01	Treated_02	Treated_03	Treated_04	Treated_05	Control_01	Control_02	Control_03	Control_04	Control_05	Average	Standard Deviation	RSD (%)
1.164	339.265	1_CUDA iSTD	[M-H]-	1572656	1722217	1649384	1791866	1867722	1312808	1499221	1797360	1723501	1795408	1.67321e+06	169323	10.1196
4.834	115.069	1_D3-Creatinine iSTD	[M-H]-	896040	973600	862292	1034692	999202	816726	775344	902845	934481	869432	906465	80983.3	8.93396
6.828	211.131	1_D8-Tryptophan iSTD	[M-H]-	212791	247791	200406	267839	249310	213242	198284	250392	243405	261242	234470	25715.6	10.9675
6.858	172.121	1_D8-Phenylalanine iSTD	[M-H]-	599502	681423	538942	774812	684784	635172	522813	656074	664088	708777	646639	76472.8	11.8262
6.861	378.203	1_Val-Tyr-Val iSTD	[M-H]-	857900	1135436	883474	1158998	1102884	1022092	751976	1074562	1064586	1156283	1.02082e+06	141344	13.8462
6.992	140.148	1_D10-Leucine iSTD	[M-H]-	173869	180950	171292	198524	176662	156360	165850	179322	185842	187039	177571	11798.4	6.6443
7.166	140.148	1_D10-Isoleucine iSTD	[M-H]-	65616	89057	80259	95147	82446	79632	69383	80921	78108	87420	80798.9	8758.29	10.8396
7.381	156.093	1_D8-Methionine iSTD	[M-H]-	62862	88566	73466	91995	92932	89867	72734	96365	90726	100839	86035.2	12128.7	14.0973
7.718	124.12	1_D8-Valine iSTD	[M-H]-	303141	325123	280080	370382	349239	232274	237502	263585	265952	272483	289976	46123.6	15.906
8.018	91.0578	1_D3-DL-Alanine iSTD	[M-H]-	347892	439272	337311	455369	446180	442186	398490	549491	506607	523164	444596	70048.8	15.7556
8.038	92.0637	1_D4-Alanine iSTD	[M-H]-	201213	242461	188692	265423	243623	299748	228627	411018	297155	341972	271993	67641.3	24.8687
8.214	123.081	1_D5-Threonine iSTD	[M-H]-	5999206	6726542	5562342	7122214	7016544	6367445	6052040	7426292	6644130	7188766	6.61055e+06	604106	9.13851
8.536	150.091	1_D5-L-Glutamine iSTD	[M-H]-	9627014	10767298	9410138	10703613	9847145	9699038	10212492	11083644	12444577	11011936	1.04807e+07	918550	8.76421
8.607	107.053	1_D3-Serine iSTD	[M-H]-	50496604	54772204	46033836	55343680	51181276	50861752	50457520	53166088	57110016	53581412	5.23004e+07	3.16467e+06	6.05094
8.697	151.075	1_D5-Glutamic acid iSTD	[M-H]-	9007210	10025389	9402268	10815751	10641810	9513488	9435364	11008599	12095788	10186894	1.02133e+07	940814	9.2117
8.701	149.063	1_D3-DL-Glutamic acid iSTD	[M-H]-	17403504	19691974	18516538	20657692	21036046	18047438	18106982	20888780	23517948	19287038	19715394	1.85003e+06	9.38368
9.212	135.048	1_D3-DL-Aspartic acid iSTD	[M-H]-	20042750	22927922	17838764	25690966	23736874	18899728	18092298	25845224	24964202	24427358	2.22466e+07	3.20392e+06	14.4018
9.433	159.092	1_D5-Histidine iSTD	[M-H]-	5429324	6115211	4824306	6387888	6016711	5143638	4900302	5870258	5998610	5950755	5.6637e+06	548018	9.67597
9.433	180.147	1_D7-Arginine iSTD	[M-H]-	1501010	1584552	1305561	1749541	1586244	1305707	1382600	1575911	1612289	1543487	1.51469e+06	143101	9.44757
9.437	175.097	1_15N2-L-Arginine iSTD	[M-H]-	731582	803827	623573	852786	786382	663317	680781	767602	820911	785724	751648	74536.6	9.91642
9.52	153.147	1_D8-Lysine iSTD	[M-H]-	307961	314931	228949	377904	381391	380534	322158	504589	363564	481016	366300	81453.5	22.2369
9.572	133.094	1_D2-Ornithine iSTD	[M-H]-	147223	141343	123681	197541	162080	165251	146987	198188	166419	198292	164700	26216.7	15.9178
9.907	243.041	1_D4-Cystine iSTD	[M-H]-	307029	293350	197755	398486	351526	256598	238414	374222	252584	340705	301067	64962.7	21.5775

## Sheet: CSH-QE MSMS (+) Extra
Average Rt(min)	Average Mz	Metabolite name	Adduct type	Treated_01	Treated_02	Treated_03	Treated_04	Treated_05	Control_01	Control_02	Control_03	Control_04	Control_05	Average	Standard Deviation	RSD (%)
0.76	341.284	1_CUDA iSTD	[M+H]+	10493820	11403322	11141855	10432643	10968990	12030882	10797042	11212633	11188683	11758135	1.11428e+07	507438	4.55395
1.074	286.277	1_Sphingosine d17:1; iSTD	[M+H]+	40865088	37335052	38456640	37056100	37955616	38685188	39305184	41672792	42527456	39296908	3.93156e+07	1.83444e+06	4.66593
1.345	466.298	1_LPE 17:1; iSTD	[M+H]+	5824675	6330690	5535779	5878983	5491670	5875583	5714850	6035760	6318530	5740444	5.8747e+06	286459	4.87615
1.846	510.361	1_LPC 17:0; iSTD	[M+H]+	56985320	59364140	62216956	57178128	58751536	61532812	62816680	55684944	58928340	60180300	5.93639e+07	2.35624e+06	3.96915
3.102	367.286	1_MG 17:0/0:0/0:0; iSTD	[M+Na]+	29548382	33828340	28898184	33101530	30801760	35756044	31599376	37341624	31494036	31655330	3.24025e+07	2.64953e+06	8.17694
3.104	345.304	1_MG 17:0/0:0/0:0; iSTD	[M+H]+	1810515	1319392	1680497	1301758	1659921	1408856	1608008	1683045	1630181	1510265	1.56124e+06	169809	10.8765
3.104	362.331	1_MG 17:0/0:0/0:0; iSTD	[M+NH4]+	1172652	846926	1131824	925835	1037553	987126	1099206	1113732	1088195	987899	1.03909e+06	101714	9.78873
3.23	421.297	1_DAG 18:1/2:0/0:0; iSTD	[M+Na]+	112413376	117229504	116009088	116629144	114263856	123800512	128259208	132652896	116215048	110844848	118831748	7.09205e+06	5.96814
3.235	437.271	1_DAG 18:1/2:0/0:0; iSTD	[M+K]+	6315633	6463920	6459936	6828166	6524251	6523261	6718088	7397692	6250938	5505632	6.49875e+06	477251	7.34373
3.235	416.342	1_DAG 18:1/2:0/0:0; iSTD	[M+NH4]+	57763400	51151828	53448880	57565876	54674032	41560220	52914000	55266540	46979664	43027856	5.14352e+07	5.74624e+06	11.1718
3.584	636.467	1_PC 12:0/13:0; iSTD	[M+H]+	3895624	4246243	4024052	3676463	3554730	3703181	4151704	3971247	3852261	4160810	3.92363e+06	230062	5.8635
4.347	479.376	1_DAG 12:0/12:0/0:0; iSTD	[M+Na]+	46838984	47773484	52160628	42775660	53301228	46875816	47820260	49317556	43188264	52707404	4.82759e+07	3.67711e+06	7.61685
4.349	495.35	1_DAG 12:0/12:0/0:0; iSTD	[M+K]+	4811024	4964824	5434746	4536965	5519413	5021684	5018234	5403090	4503940	5408353	5.06223e+06	372310	7.35467
4.349	474.421	1_DAG 12:0/12:0/0:0; iSTD	[M+NH4]+	8273582	9651935	9654546	8104992	8571085	8912324	9308368	8645388	8404122	8762717	8.82891e+06	549071	6.21901
4.917	376.4	1_Cholesterol d7 iSTD	[M+H-H2O]+	1078724	973803	1168894	963629	1151448	1033448	1074047	1004575	1037513	1046060	1.05321e+06	67907	6.4476
5.146	717.599	1_SM(d18:1/17:0) iSTD	[M+H]+	164712512	181804144	147919200	161853984	163510496	164505056	177455376	168927584	186409264	157894832	1.67499e+08	1.15639e+07	6.90386
6.058	534.531	1_Cer d18:1/17:0; iSTD	[M+H-H2O]+	5949212	6112607	6287206	6342372	5316686	6081398	6383580	6003918	6344662	6124752	6.09464e+06	312774	5.13195
6.063	574.524	1_Cer d18:1/17:0; iSTD	[M+Na]+	22698034	24170338	22584752	23646076	19830568	24141624	24019826	22274710	24403640	24087002	23185657	1.40525e+06	6.06085
6.371	720.562	1_PE(17:0/17:0) iSTD	[M+H]+	12970499	13877873	13502725	14564599	13580815	15454545	15734014	15443312	14050663	14535835	14371488	938786	6.53228
9.548	771.733	1_TG (14:0/16:1/14:0)-d5 iSTD	[M+NH4]+	2939511	3449604	3350290	3187638	3272683	2829470	3440821	3202857	3433815	3435859	3.25425e+06	219681	6.75058
11.105	869.844	1_TGd5(17:0/17:1/17:0) iSTD	[M+NH4]+	14993740	17308878	17840318	14599362	17394148	17008938	17807632	18980024	17315616	18432728	1.71681e+07	1.38193e+06	8.04937
11.794	724.705	1_CE(22:1) iSTD	[M+NH4]+	164829216	158866912	210120864	182928560	182462864	194923056	197485360	197967744	196575808	192913648	1.87907e+08	1.58682e+07	8.44468

## Sheet: CSH-QE MSMS (-) Extra
Average Rt(min)	Average Mz	Metabolite name	Adduct type	Treated_01	Treated_02	Treated_03	Treated_04	Treated_05	Control_01	Control_02	Control_03	Control_04	Control_05	Average	Standard Deviation	RSD (%)
0.619	339.264	1_CUDA iSTD	[M-H]-	9880116	9527450	9162070	8566534	10454956	9014460	10000070	10170442	9945735	9580834	9.63027e+06	578655	6.00871
1.403	464.277	1_LPE 17:1; iSTD	[M-H]-	11386793	9971377	11394038	10826483	10604001	10054580	11461690	11461865	11252468	10089820	1.08503e+07	627009	5.77872
1.94	568.361	1_LPC 17:0; iSTD	[M+HAc-H]-	15564878	13860064	16482811	13258591	15898319	14085092	13733091	15309974	17317872	15480667	1.50991e+07	1.32078e+06	8.74742
3.162	403.305	1_MAG 17:0/0:0/0:0; iSTD	[M+HAc-H]-	497162400	435942336	532327168	470837152	517207712	501376864	495562464	474101632	493403104	466405536	4.88433e+08	2.75468e+07	5.63984
3.644	694.466	1_PC 12:0/13:0; iSTD	[M+HAc-H]-	962306	919134	1127184	1017210	1280422	991650	1015928	1080979	1132715	1102297	1.06298e+06	104541	9.8347
4.289	828.562	1_PI (15:0-18:1)-d7; iSTD	[M-H]-	1216642	1167356	1481580	1130470	1247423	1088123	1326009	1259295	1405619	1163265	1.24858e+06	124568	9.97677
4.444	753.541	1_PS (15:0-18:1)-d7; iSTD	[M-H]-	458133	422527	427844	439792	448268	395244	419202	399942	499886	404678	431552	31641.8	7.33209
5.14	749.532	1_PG 17:0/17:0; iSTD	[M-H]-	113537840	109578592	144314960	114280528	105405328	102396480	120082064	110093096	114470968	119215976	1.15338e+08	1.15909e+07	10.0495
5.235	775.596	1_SM d18:1/17:0; iSTD	[M+HAc-H]-	45375744	39869544	46694840	39257468	34541100	42735608	38473512	39470988	38700104	41555932	40667484	3.55647e+06	8.74524
6.137	610.54	1_Ceramide d18:1/17:0; iSTD	[M+HAc-H]-	51328980	48204408	54124796	44986380	58568252	48099912	43314220	47117396	49037552	47684028	4.92466e+07	4.44458e+06	9.02516
6.143	586.496	1_Ceramide d18:1/17:0; iSTD	[M+Cl]-	15437280	15142072	15958012	14823513	16838284	15204500	13664252	15087486	15298715	15214313	1.52668e+07	802526	5.25666
6.446	718.538	1_PE 17:0/17:0; iSTD	[M-H]-	25512650	25642762	23739978	22765516	26785174	23451906	26341796	26210226	24357266	24838168	2.49645e+07	1.35531e+06	5.42893
6.764	546.544	1_5-PAHSA-d9; iSTD	[M-H]-	5986572	5856108	7188766	6864780	6670154	5819618	6984101	6750686	6789083	7213572	6612344	531380	8.03618
