# Supplementary material for: Comprehensive metabolomic study of the response of HK-2 cells to hyperglycemic hypoxic diabetic-like milieu
Source: Sci Rep. 2021 Mar 3;11:5058. doi: 10.1038/s41598-021-84590-2 (PMC7930035; doi:10.1038/s41598-021-84590-2)
Supplement: Supplementary file 3 — Supplementary Information 3. [file 41598_2021_84590_MOESM3_ESM.xlsx]

## Sheet: GC-TOF MS Intra
Average Rt	Average RI	Metabolite name	MSI level	MSI level	Treated_01	Treated_02	Treated_03	Treated_04	Treated_05	Control_01	Control_02	Control_03	Control_04	Control_05	Fold Change	p-val	FDR	Comp. 1	Comp. 2
5.313	179710	isopropenylbenzene	1	RI, MS	815.635	1231.45	207.91	1553.02	556.799	534.915	15474.5	830.28	687.64	421.197	0.243185	1	1	0.49551	0.58213
6.243	261161	oxalic acid	1	RI, MS	17677.2	23200.3	27604	16652.7	24011.9	17255.7	546.681	14240	15440.3	14013.6	1.77484	0.015873	0.0369503	1.0996	1.0629
6.663	297991	succinate semialdehyde	1	RI, MS	5958.18	3343.3	1925.84	3249.05	2554.79	8825.61	14149.8	6180.76	7199.24	6620.1	0.396299	0.00793651	0.0281746	1.2135	1.147
6.839	313438	methylmalonic acid	1	RI, MS	463446	266910	280259	172871	129784	555196	285112	427625	642415	662946	0.510346	0.031746	0.0634921	1.1289	1.119
6.977	325611	4-hydroxybutyric acid	1	RI, MS	4529.6	7752.13	5513.33	1371.01	1774.49	742.645	916.873	475.042	641.33	1611.01	4.77343	0.015873	0.0369503	1.1252	1.0601
7.02	329099	pyrophosphate	1	RI, MS	509548	238707	313753	144770	164740	114400	16760.1	19773.1	21502.6	80873.2	5.4144	0.00793651	0.0281746	1.2185	1.2299
7.055	332006	2-ketoadipic acid	1	RI, MS	26303	30083.4	36136.8	20531.4	24167.7	20101.2	21507	19684.9	17973.7	22761.2	1.34495	0.031746	0.0634921	1.0758	1.01
7.058	332267	dihydroxyacetone	1	RI, MS	37823.8	82902	75219.7	17519.7	42458.7	15818	22532.1	17458.7	17728.5	23996.6	2.62395	0.0555556	0.103801	1.0884	1.0237
7.143	339280	benzoic acid	1	RI, MS	103229	82229.9	114358	86080.8	80544.6	78181.1	101212	96003.9	87183.4	103665	1.00042	1	1	0.0027672	0.053685
7.155	340301	caprylic acid	1	RI, MS	174.072	47.4001	847.778	136.843	34.9228	120.731	439.281	50.0197	242.737	585.109	0.863088	0.547619	0.706926	0.12337	0.33696
7.2	344067	ethanolamine	1	RI, MS	87100.3	74133.5	105925	73609.3	121141	113353	118271	99121.1	104287	126487	0.822605	0.222222	0.342995	0.90097	1.024
7.205	344470	glycerol	1	RI, MS	92749	1.04135e+06	1.25362e+06	585998	1.11962e+06	399072	714.36	2.55025	3422.09	157160	7.30469	0.031746	0.0634921	1.1957	1.1444
7.263	349288	phosphate	1	RI, MS	2.1188e+06	2.32665e+06	2.99238e+06	1.9372e+06	164.443	1.75745e+06	2.40709e+06	1.27547e+06	1.83389e+06	1.28026e+06	1.09598	0.420635	0.563492	0.17164	0.33529
7.519	370483	succinic acid	1	RI, MS	33426.7	38708.4	27900.4	14536.9	15074.9	35226.4	67773.2	29336.5	31686.1	20038.1	0.704375	0.420635	0.563492	0.60797	0.64477
7.598	377077	glyceric acid	1	RI, MS	296727	544138	216161	76834.5	177717	21359.9	25929.3	14465.3	21997.3	92771	7.43008	0.015873	0.0369503	1.1434	1.0813
7.699	385414	uracil	1	RI, MS	100789	75507.9	118321	49924.4	59575.8	123415	172195	112669	123117	170980	0.575358	0.015873	0.0369503	1.2267	1.1968
7.76	390478	fumaric acid	1	RI, MS	34448.2	26667	10910	12811.5	9835.49	29206.1	33982	27815.6	33072.8	27551.3	0.624372	0.150794	0.254913	1.0008	0.95929
7.858	398617	pelargonic acid	1	RI, MS	31024	26341.7	25906.6	27295.8	25054.9	24910.7	27064.4	34486.6	31477.5	27447.5	0.932843	0.420635	0.563492	0.52524	0.57009
8.126	420811	glutaric acid	1	RI, MS	6359.69	4757.24	7708.66	42703.3	2010.61	5737.14	7870.48	8296.31	5912.06	4601.58	1.96003	1	1	0.44998	0.58763
8.126	420834	2,3-bisphosphoglyceric acid	1	RI, MS	6359.69	4757.24	7708.66	42671.4	2010.61	5737.14	7870.48	8296.31	5912.06	4601.58	1.95905	1	1	0.4499	0.5876
8.298	435054	beta-alanine	1	RI, MS	41386.4	31825.2	29155.6	14.1048	9938.97	109194	148034	121986	116317	83862.8	0.193858	0.00793651	0.0281746	1.5063	1.4212
8.39	442638	erythrose	1	RI, MS	815.499	1775.23	2678.28	283.045	443.69	337.039	121.427	86.4187	40.5722	176.779	7.866	0.015873	0.0369503	1.0205	0.9594
8.493	451054	capric acid	1	RI, MS	15446.6	12155.4	14706.9	13798.3	12556.9	14390	14270.3	17429.9	17070.4	13989.9	0.890002	0.222222	0.342995	0.84797	0.80415
8.541	455004	aminomalonate	1	RI, MS	35278.2	16015.4	15230.8	19298.2	3456.21	32214.5	30667.3	26062.4	29670.1	27719.7	0.610103	0.150794	0.254913	0.9872	0.96044
8.631	462433	malic acid	1	RI, MS	70729.2	42278.6	16541.4	21947.4	10735.8	29264.8	29727.5	31981.4	31559.9	31982.7	1.04994	0.690476	0.803669	0.080327	0.54025
8.715	469280	nicotinamide	1	RI, MS	33816	25761.6	23521.7	13550.9	6538.1	37452.5	49735.3	42022.2	40791.5	27550.3	0.522335	0.015873	0.0369503	1.2027	1.1342
8.736	471019	erythritol	1	RI, MS	29197.2	68013	94114.5	11894.7	17036.7	4798.64	6542.09	5526.45	4417.61	4583.32	8.51457	0.00793651	0.0281746	1.0561	0.99053
8.773	474072	adipic acid	1	RI, MS	6599.74	7040.72	8395.52	6510.37	7183.26	7360.95	6662.99	6988.67	10253.3	7189.04	0.929129	0.420635	0.563492	0.41077	0.51073
8.917	485793	oxoproline	1	RI, MS	5.08916e+06	4.36179e+06	2.3169e+06	2.56405e+06	1.05489e+06	7.15723e+06	7.96014e+06	7.05074e+06	6.87369e+06	5.64605e+06	0.443579	0.00793651	0.0281746	1.3857	1.2988
9.024	494552	pyrogallol	1	RI, MS	2072.11	2093	2127.58	1786.29	1528.2	2688.31	2063.73	1770.11	3418.38	2596.33	0.766314	0.309524	0.448494	0.90496	0.90624
9.087	499723	cysteine	1	RI, MS	259312	250390	42645.1	118019	67089.3	123919	19299.1	80270.4	93703.1	148874	1.5823	0.690476	0.803669	0.57361	0.59193
9.118	502189	creatinine	1	RI, MS	66255.7	56089.6	62270.6	36840.2	9912.66	58720.9	88395.2	62746.8	58716.4	54823.3	0.715421	0.420635	0.563492	0.76861	0.7505
9.241	512237	erythronic acid	1	RI, MS	13093.8	1087.02	351.059	11855.8	1197.48	10136.9	13786.8	3893.31	5164.84	4959.66	0.727045	0.420635	0.563492	0.33836	0.74487
9.316	518270	phosphoenolpyruvate	1	RI, MS	143471	35356	6103.29	70910.3	6829.76	26912.2	32978.7	22733.5	29609.7	47862.1	1.6407	0.84127	0.918926	0.43426	0.82071
9.365	522306	1,2,4-benzenetriol	1	RI, MS	12497.6	4641.89	4531.56	10005.6	3174.39	9984.46	11028.3	4792.67	9355.07	7785.22	0.811511	0.547619	0.706926	0.42299	0.70404
9.62	542888	xylose	1	RI, MS	6142.15	2443.11	3557.52	4680.61	2556.89	3187.18	4396.86	4195.1	3523.17	3505.49	1.03044	1	1	0.089207	0.78074
9.68	547788	lauric acid	1	RI, MS	38181.4	29003.3	32899.9	29034.9	25346.8	41811.3	52915	47175.6	45906.7	37403.3	0.685871	0.015873	0.0369503	1.3367	1.2569
9.743	552840	xylulose	1	RI, MS	11800.5	14865.3	17045.1	5014.58	15495	6377.48	8298.69	6636.62	7007.39	8791.76	1.73045	0.150794	0.254913	1.0651	1.0044
9.75	553396	ribose	1	RI, MS	12015.1	9838.21	9514.54	5557.07	26838.2	11079	19318.7	11250.3	12411.4	12004.4	0.965175	0.420635	0.563492	0.065927	0.083154
9.92	567129	xylitol	1	RI, MS	6548.88	6459.24	12896.6	3741.02	2085.27	780.724	1094.06	906.324	961.329	1106.98	6.54325	0.00793651	0.0281746	1.16	1.0981
9.954	569880	arabitol	1	RI, MS	185842	19073.5	5700.29	162025	16407.4	161347	154204	65028.5	89434.4	89359.7	0.695506	0.690476	0.803669	0.42711	0.70765
9.955	569895	levoglucosan	1	RI, MS	268562	29512.8	8307.91	233731	23704.2	231222	218424	92538.4	128658	127902	0.705881	0.690476	0.803669	0.41117	0.70278
10	573578	glyceraldehyde-3-phosphate	1	RI, MS	27153.7	2662.41	4775.95	16231.9	2259.88	707.868	328.113	824.6	556.824	2132.07	11.6681	0.00793651	0.0281746	0.93093	1.1605
10.027	575707	beta-glycerolphosphate	1	RI, MS	10568.2	16668.4	19037	4393.57	5365.85	3187.76	3498.77	2721.99	2816.64	3622.17	3.5358	0.00793651	0.0281746	1.1233	1.0543
10.03	575941	ribitol	1	RI, MS	155185	292694	316027	42585.8	64752.2	24584.6	35454.6	23864.3	19357.2	37182	6.20356	0.00793651	0.0281746	1.0896	1.0218
10.185	588446	putrescine	1	RI, MS	16515	11249.6	10360.2	10506.7	3731.05	17218	22104.2	23900.6	15232.2	14015	0.566264	0.031746	0.0634921	1.1493	1.0928
10.225	591652	diglycerol	1	RI, MS	203295	168747	355314	128252	162397	73760.7	93237.1	76133.2	77646.3	86082.8	2.5021	0.00793651	0.0281746	1.187	1.1187
10.246	593283	pentonolactone TBS	1	RI, MS	412.903	44.6877	578.024	14.3082	116.703	2.55025	92.7943	21.3873	14.606	118.529	4.669	0.309524	0.448494	0.79978	0.76857
10.27	595271	6-deoxyglucitol	1	RI, MS	272155	98732.9	130845	233135	91721.2	218813	257193	151568	161076	144314	0.885981	0.547619	0.706926	0.27933	0.75538
10.272	595405	glucose-1-phosphate	1	RI, MS	4.07213e+06	205073	40971.7	3.38121e+06	179659	2.95833e+06	3.01093e+06	766339	1.15724e+06	1.21626e+06	0.864964	0.690476	0.803669	0.13898	0.70324
10.402	605847	methionine sulfoxide	1	RI, MS	5661.16	3013.67	2881.37	4071.46	2349.8	6747.44	9858.8	5593.57	7057.01	6630.71	0.500939	0.015873	0.0369503	1.3052	1.2296
10.467	611022	azelaic acid	1	RI, MS	47051.6	16824.8	4033.15	19465.7	2682.41	6969.89	10065.7	5959.07	7280.91	14429.2	2.0145	0.690476	0.803669	0.59254	0.89209
10.471	611410	3-phosphoglycerate	1	RI, MS	579135	201291	35117.6	236137	25631.9	82110.4	116127	67500.7	81164	171526	2.07804	0.690476	0.803669	0.58331	0.88654
10.476	611779	terephthalic acid	1	RI, MS	6794.36	5001.02	4953.96	5000.88	3037.95	4358.49	4399.94	3432	5683	5033.38	1.08213	0.84127	0.918926	0.30047	0.52832
10.548	617556	citric acid	1	RI, MS	3302.89	3698.3	4202.27	3112.27	2581.99	9783.22	18613.1	15434.1	15012.7	3889.42	0.269361	0.015873	0.0369503	1.2603	1.1827
10.57	619283	hypoxanthine	1	RI, MS	174526	153328	109649	79313.9	19913.9	156888	270920	189484	194408	157459	0.553811	0.031746	0.0634921	1.073	1.0229
10.639	624852	O-phosphoserine	1	RI, MS	19313.2	16693.4	28250.9	6643.55	15370.5	12529	31707.6	24383.2	19302.2	13291.7	0.85237	0.84127	0.918926	0.33445	0.33581
10.673	627592	UDP GlcNAc	1	RI, MS	3438.44	11136.4	6045.59	739.483	1927.4	3744.81	6546.78	5939.01	451.105	2269.72	1.22879	1	1	0.22643	0.2138
10.75	633762	1,5-anhydroglucitol	1	RI, MS	15944.8	5224.12	2841.91	12143.7	1182.22	9360.99	13594.2	3371.14	4073.56	5082.53	1.05226	1	1	0.061885	0.77967
10.897	645563	mannose	1	RI, MS	793.325	1428.65	1645.51	3244.16	7572.77	1503.6	2861.5	877.344	777.421	5017.15	1.33047	0.690476	0.803669	0.28072	0.41283
10.905	646210	gluconic acid lactone	1	RI, MS	3350.36	4308.06	7866.59	3011.64	3988.8	1518.21	3124.93	527.844	1008.97	2386.63	2.62945	0.015873	0.0369503	1.1416	1.0701
10.913	646793	adenine	1	RI, MS	5670.52	3327.77	3721.28	3725.15	2133.35	6586.66	9550.63	9002.73	6689.42	4122.42	0.516748	0.015873	0.0369503	1.1913	1.1411
10.926	647857	galactose	1	RI, MS	43059.2	10570.3	6174.02	8846.53	13640.3	17155.5	24242	26333.5	22194.3	13948.7	0.792212	0.150794	0.254913	0.33795	0.68057
10.99	652978	p-hydroxylphenyllactic acid	1	RI, MS	196096	87860.1	167248	116584	53104.5	238995	675677	298619	283445	217573	0.362182	0.00793651	0.0281746	1.064	1.0176
11.075	659874	glucose	1	RI, MS	495098	211376	583023	604397	114539	70156.5	96633.5	34486.2	34693	34683.5	7.4207	0.00793651	0.0281746	1.2477	1.2848
11.122	663596	lysine	1	RI, MS	4.50256e+06	1.81684e+06	1.19036e+06	2.52608e+06	553182	6.34092e+06	8.21877e+06	6.71083e+06	7.02369e+06	5.19866e+06	0.316157	0.00793651	0.0281746	1.4352	1.3468
11.125	663819	histidine	1	RI, MS	569033	215579	156503	311025	63730.7	801861	1.05949e+06	823316	864429	725512	0.307834	0.00793651	0.0281746	1.4501	1.3596
11.172	667595	sorbitol	1	RI, MS	2.54963e+06	1.72285e+06	4.83462e+06	2.05159e+06	236838	1300.92	2431.49	2141.57	1098.23	5766.06	894.59	0.00793651	0.0281746	1.1851	1.1416
11.259	674657	conduritol-beta-epoxide	1	RI, MS	842.827	120.026	133.656	771.829	170.885	560.707	531.843	212.54	196.195	193.471	1.20325	0.690476	0.803669	0.21166	0.80064
11.308	678547	ile-ile	1	RI, MS	26057.7	26031.8	24233.1	11601	8939.03	23939.6	59679.9	52917.2	36163.6	22231.1	0.496906	0.222222	0.342995	1.027	0.97471
11.317	679315	galacturonic acid	1	RI, MS	30586	22948.4	11141.8	8301.47	3749.09	39251	49288.5	32.1679	69.5523	22989.2	0.687329	0.84127	0.918926	0.34847	0.3855
11.321	679585	ononitol	1	RI, MS	513.332	354.382	140.37	159.221	136.097	628.521	702.246	541.638	485.417	462.813	0.462095	0.031746	0.0634921	1.2523	1.1773
11.414	687136	2,6-diaminopimelic acid	1	RI, MS	161.662	3.52619	44.6199	51.8757	66.4551	46.4262	102.126	176.373	87.6359	54.3667	0.702762	0.309524	0.448494	0.43683	0.62779
11.445	689601	mannonic acid	1	RI, MS	735.889	399.477	760.165	931.321	204.858	124.499	74.0732	71.3491	33.501	40.0505	8.82665	0.00793651	0.0281746	1.3231	1.3551
11.447	689737	galactonic acid	1	RI, MS	151.762	52.0113	94.7325	229.948	768.71	11.2443	55.5259	51.063	1235.89	248.823	0.809441	0.690476	0.803669	0.13037	0.15448
11.463	691028	pantothenic acid	1	RI, MS	35030.3	2742.16	3191.81	40779.5	6288.22	21942.4	32378.8	24423.8	24484.4	19419	0.71776	0.690476	0.803669	0.44063	0.76035
11.467	691408	glycyl-proline	1	RI, MS	6045.72	2726.83	3877.39	3029.81	1821.96	5967.3	6641.2	7226.08	7980.55	4676	0.538661	0.031746	0.0634921	1.2254	1.1566
11.491	693338	gluconic acid	1	RI, MS	3818.8	27388	45319.7	4834.61	24609.2	939.072	4807.92	353.905	3041.75	10691.6	5.3428	0.0555556	0.103801	0.98117	0.97127
11.557	698606	isohexonic acid	1	RI, MS	3373.95	1675.75	1618.39	2721.2	517.401	3055.49	4619.72	3450.72	2798.84	2101	0.618173	0.0952381	0.175634	0.90015	0.97735
11.586	700941	cytidine-5-monophosphate	1	RI, MS	3957.81	4738.59	2535.94	2012.71	996.827	2001.95	2223.82	2234.6	1918.25	1615.35	1.42505	0.309524	0.448494	0.65178	0.74051
11.629	704409	hexitol	1	RI, MS	7793.02	5681.03	5293.76	4852.31	1197.01	9557.41	14132.9	11664.3	11135.5	7500.92	0.459653	0.015873	0.0369503	1.2959	1.2218
11.767	715595	cysteine-glycine	1	RI, MS	11827	8557.52	9583.64	3337.47	2500.27	8224.21	21382.7	29363.1	14174.1	6974.76	0.446909	0.222222	0.342995	0.91305	0.86957
12.122	744396	guanine	1	RI, MS	7820.82	10692.1	13383	3192.02	4126.12	4182.82	6569.91	5234.1	4897.64	8716.41	1.32476	0.84127	0.918926	0.50066	0.51669
12.148	746466	n-acetyl-d-hexosamine	1	RI, MS	1582.58	2599.75	2709.81	1709.66	2815.8	1406.64	3307.91	1080.03	1669.31	3178.66	1.07283	0.84127	0.918926	0.16487	0.33263
12.47	772737	cystathionine	1	RI, MS	7932.84	8363.04	5285.76	5169.12	1991.96	11337.8	17290.9	12317	11716.2	9729.61	0.460683	0.00793651	0.0281746	1.3107	1.2294
12.563	780378	oleic acid	1	RI, MS	16486.5	15141.2	19862.8	8539.89	4381.97	24871.7	35443.8	29768.7	29827.9	24554.4	0.445864	0.00793651	0.0281746	1.3803	1.3026
12.82	801485	fructose-1-phosphate	1	RI, MS	4415.06	15863.7	11998.8	2678.62	10535.8	110.009	158.579	61.1481	75.5222	238.043	70.7165	0.00793651	0.0281746	1.2801	1.2005
12.857	804484	fructose-6-phosphate	1	RI, MS	30577.1	48060.8	12153.4	7813.16	1436.92	5811.67	5103.17	2403.26	4184.5	10793.2	3.53556	0.222222	0.342995	0.81814	0.80391
12.973	814044	pseudo uridine	1	RI, MS	9482.81	9814.34	9481.38	7273.72	4755.47	6399.39	109.139	1579.42	2354.81	4536.32	2.72432	0.015873	0.0369503	1.2583	1.1872
13.064	821554	mannose-6-phosphate	1	RI, MS	526.216	1716.58	761.454	112.906	300.133	19.7644	52.9177	55.41	69.6102	189.704	8.82094	0.015873	0.0369503	0.97812	0.91678
13.138	827646	glucoheptulose	1	RI, MS	4257.54	2391.91	815.499	3389.42	339.464	2843.7	4713.33	3021.41	1980.73	2670.23	0.735014	0.547619	0.706926	0.5034	0.76467
13.33	843496	N-acetyl-5-hydroxytryptamine	1	RI, MS	2557.57	7636.98	1838.77	10924.8	1635.2	15750.8	17531.5	19440.8	26935.2	6786.1	0.284499	0.031746	0.0634921	1.2282	1.1513
13.341	844378	tetracosane	1	RI, MS	12930.3	9396.62	10504.8	11068.8	8051.85	11082.9	15285.9	17423.3	14348.3	9105.79	0.772568	0.150794	0.254913	0.86725	0.90151
13.353	845418	inositol-4-monophosphate	1	RI, MS	5137.52	1172.66	3388.87	3408.54	4489.52	2412.65	3807.47	3013.64	2952.03	2694.69	1.18256	0.309524	0.448494	0.42003	0.7004
13.37	846801	phosphogluconic acid	1	RI, MS	38976.1	171915	84602.1	13782.4	15431.1	4424.97	8152.98	4108.11	3594.75	15191.3	9.15386	0.015873	0.0369503	0.91605	0.85927
13.401	849324	oleamide	1	RI, MS	3844.36	3183.68	4550.28	3936.11	2589.11	3917.24	5416.27	6044.67	3954.57	3080.88	0.807702	0.309524	0.448494	0.69644	0.6994
13.487	856477	uridine	1	RI, MS	897.144	4932.39	2785.42	442.605	2673.73	1735.85	2699.56	3234.59	2295.17	1089.25	1.06123	1	1	0.087758	0.25561
13.694	873610	sialicin	1	RI, MS	2176.13	867.714	124.569	2655.43	340.888	2083.32	3926.92	2998.23	1979.05	1676.44	0.486793	0.222222	0.342995	0.93206	0.98371
13.979	897134	inosine	1	RI, MS	39986.3	67064.6	43078.3	12612.9	23570.7	30520.9	52494.7	28869	35287.4	34995.8	1.02275	1	1	0.046448	0.043545
14.025	900881	1-monopalmitin	1	RI, MS	2635.42	709.103	1956.02	2021.86	799.564	1967.52	1833.34	1584.86	2262.94	1973.2	0.844116	0.84127	0.918926	0.42349	0.52696
14.397	931460	cellobiose	1	RI, MS	6.81131e+06	5.18348e+06	4.1182e+06	6.55726e+06	895229	6.35374e+06	7.05444e+06	7.02034e+06	6.92166e+06	4.02272e+06	0.751141	0.222222	0.342995	0.66764	0.79749
14.429	934039	lactose	1	RI, MS	8196.97	6182.57	5960.62	8301.53	2272.83	8137.91	31246.9	12023	8190.71	4857.59	0.479622	0.420635	0.563492	0.70969	0.77457
14.66	952830	spermine	1	RI, MS	18756.5	2770.77	644.75	13891.6	483.292	15569	34383.3	22678.3	13119.1	3178.83	0.410969	0.150794	0.254913	0.80714	0.94695
14.694	955551	guanosine	1	RI, MS	5633.02	13987.9	15681.8	1388.3	12059	2330.58	4105.79	2349.48	3075.49	5919.83	2.74167	0.222222	0.342995	1.0002	0.97283
14.738	959115	lactitol	1	RI, MS	45517.4	23965.1	21177.7	40003.6	4083.19	46971.9	64574.9	60219.1	61254.6	22614.6	0.527107	0.0555556	0.103801	1.0104	1.0337
15.102	988112	melibiose	1	RI, MS	164.443	459.625	611.726	534.693	117.11	32.9214	58.1341	51.7005	58.0762	45.6147	7.65924	0.00793651	0.0281746	1.2242	1.1591
15.769	1.03866e+06	adenosine-5-monophosphate	1	RI, MS	41826.9	19978.5	12244.9	34288.7	5166.28	55271.3	72598.3	74907.8	63079.9	32418.5	0.380538	0.031746	0.0634921	1.2719	1.2126
16.345	1.07535e+06	cholesterol	1	RI, MS	40018.1	1284.55	1160.39	23676.8	2074.48	18653	15190.2	3121.33	5068.68	3561.37	1.49611	0.690476	0.803669	0.29836	0.84501
18.142	1175964	maltotriose	1	RI, MS	67799.2	4898.42	16736.9	6942.73	3626.96	8503.87	11567.5	37822.3	8764.05	3536.27	1.42468	1	1	0.2474	0.66491
15.479_15.479	1017135.31_1017148.12	inosine 5'-monophosphate	1	RI, MS	29397.6	7234.73	6590.31	17820.8	4742.66	46182.8	52655.1	34859.4	42865.1	35738.1	0.309872	0.00793651	0.0281746	1.4144	1.3266
5.771_5.736	219852.03_216775.36	lactic acid	1	RI, MS	1.72228e+07	1.52915e+07	1.27816e+07	1.78162e+06	4.72572e+06	414904	350089	341146	314481	1.43421e+06	18.1458	0.00793651	0.0281746	1.216	1.189
6.036_6.032_6.034_7.868	243008.53_242730.88_242846.38_399450.22	alanine	1	RI, MS	7.22074e+06	4.23364e+06	3.436e+06	4.15854e+06	2.38389e+06	1.0155e+07	8.66255e+06	8.49986e+06	1.27044e+07	9.18028e+06	0.435607	0.00793651	0.0281746	1.405	1.3233
6.84_6.016	313471.22_241290.58	valine	1	RI, MS	1.89859e+06	979183	666342	1.11777e+06	689208	2.79973e+06	1.43135e+06	2.14504e+06	2.92665e+06	3.1707e+06	0.428997	0.015873	0.0369503	1.2814	1.2491
7.12_7.083	337442.78_334367.97	urea	1	RI, MS	285.757	227.236	46110.2	375.268	38514.5	505.761	626.434	433.021	182.111	450.409	38.9095	1	1	0.79869	0.78903
7.222_7.225_7.223_6.466_7.222	345832.47_346076.28_345913.78_280706.94_345832.59	leucine	1	RI, MS	1.16161e+07	5.31416e+06	5.80907e+06	7.25316e+06	6.61486e+06	1.6948e+07	1.35176e+07	1.57726e+07	1.84524e+07	1.6683e+07	0.449868	0.00793651	0.0281746	1.4801	1.407
7.384_7.344_6.623_6.629	359318_355960.22_294445.62_295023.31	isoleucine	1	RI, MS	2.70078e+06	1.47711e+06	1.84913e+06	1.73515e+06	975152	3.85947e+06	4.83917e+06	3.03931e+06	3.57826e+06	4.32775e+06	0.444784	0.00793651	0.0281746	1.4207	1.3388
7.462_7.45	365759.47_364761.78	proline	1	RI, MS	1.99394e+06	980358	396940	993286	594271	2.90785e+06	965084	2.96967e+06	3.09066e+06	3.11896e+06	0.37992	0.0555556	0.103801	1.2206	1.1883
7.496_6.186	368547.53_256213.38	glycine	1	RI, MS	1.46746e+07	8.91288e+06	5.72999e+06	7.52766e+06	2.12575e+06	1.54468e+07	1.47155e+07	1.2796e+07	1.48077e+07	1.47367e+07	0.537509	0.015873	0.0369503	1.2072	1.1333
7.808_7.142_7.149	394499.69_339268.66_339793.16	serine	1	RI, MS	5.77974e+06	3.2271e+06	3.36387e+06	2.93922e+06	1.5249e+06	5.98039e+06	7.1493e+06	4.95532e+06	6.10791e+06	7.01261e+06	0.539483	0.015873	0.0369503	1.274	1.1946
7.981_7.421_7.403	408819.5_362339.94_360877.94	threonine	1	RI, MS	2.64751e+06	2.27972e+06	3.23021e+06	2.29722e+06	807143	6.20234e+06	1.13169e+07	5.98873e+06	6.4388e+06	3.44088e+06	0.337304	0.00793651	0.0281746	1.227	1.1535
8.265_8.845	432298.44_479940.34	aspartic acid	1	RI, MS	1.76709e+06	999634	378605	705988	309656	3.96393e+06	3.72693e+06	4.40393e+06	4.35439e+06	2.33938e+06	0.221463	0.00793651	0.0281746	1.4767	1.387
8.514_8.513	452808.69_452731.72	3-aminoisobutyric acid	1	RI, MS	38735.4	22878.2	12911.1	24379.5	8842.74	43801.1	75965.4	60088.8	58410.6	43157	0.382865	0.00793651	0.0281746	1.3547	1.2773
8.879_8.238	482759.84_430035.59	methionine	1	RI, MS	862408	434795	382947	479173	232423	1.40006e+06	1.3735e+06	1.4209e+06	1.48333e+06	1.24464e+06	0.345507	0.00793651	0.0281746	1.5257	1.4364
8.943_9.449	487952_529121.94	glutamic acid	1	RI, MS	3.96975e+06	1.79198e+06	1.3674e+06	1.47504e+06	426333	5.33541e+06	6.99951e+06	6.40364e+06	5.79864e+06	3.21298e+06	0.325422	0.015873	0.0369503	1.3484	1.2703
9.363_10.793	522122.56_637188.5	alanine-alanine	1	RI, MS	63210.1	48523.3	52545.3	27807.3	24704.2	67957.5	186218	150708	106265	55955.7	0.382276	0.015873	0.0369503	1.1215	1.0636
9.43_10.253_10.575	527548.69_593855.94_619749.38	ornithine	1	RI, MS	753826	497168	295953	455940	166932	1.42812e+06	1.32192e+06	1.41409e+06	1.35674e+06	1.08075e+06	0.32868	0.00793651	0.0281746	1.513	1.4235
9.555_9.123_9.123	537648.44_502662.97_502606.62	phenylalanine	1	RI, MS	1.97164e+06	923079	1.32531e+06	1.11912e+06	483908	3.38432e+06	5.2716e+06	3.38945e+06	3.75118e+06	2.71998e+06	0.314479	0.00793651	0.0281746	1.4174	1.3286
9.715_9.68	550587.31_547733.38	N-acetylaspartic acid	1	RI, MS	36739.2	27192.4	18390	11959.6	7250.25	79623.8	115867	96224.7	87757.9	61281	0.230358	0.00793651	0.0281746	1.4812	1.3902
9.752_9.746_8.791_9.36_9.749	553538.19_553094.19_475566.56_521864.12_553295.56	asparagine	1	RI, MS	415334	199409	165595	227801	91377.6	624842	716081	389085	665768	527023	0.376186	0.015873	0.0369503	1.3773	1.2909
10.251_10.225	593724.94_591632.38	glycerol-alpha-phosphate	1	RI, MS	260261	208257	719859	153287	313261	144330	183029	89303.6	97506.7	172630	2.40962	0.031746	0.0634921	0.89701	0.84681
10.334_9.959	600388.31_570234.69	glutamine	1	RI, MS	273632	126142	145118	208240	42205.8	396820	492732	321273	382558	319530	0.415773	0.00793651	0.0281746	1.3634	1.281
10.382_10.384	604243.12_604412	phosphoethanolamine	1	RI, MS	44665.3	20378.7	17786.8	27612	10830.2	78287	131664	110250	96350.4	72906.9	0.24777	0.00793651	0.0281746	1.4636	1.3718
10.604_10.605_10.191	622034.81_622082.81_588932.75	citrulline	1	RI, MS	222907	146851	129116	139227	49839.2	319456	429987	321544	333507	287814	0.40651	0.00793651	0.0281746	1.4366	1.3466
10.815_10.864	638936.44_642904.06	fructose	1	RI, MS	54321.6	179601	162495	34418.9	118135	13247.5	15320.5	8999.49	10890.4	32878.6	6.74939	0.00793651	0.0281746	1.2145	1.1463
11.218_11.209_10.988	671352.31_670621.44_652813	tyrosine	1	RI, MS	2.58321e+06	1.12564e+06	1.34625e+06	1.3832e+06	518353	4.4829e+06	7.01065e+06	4.85963e+06	5.00357e+06	3.56309e+06	0.279161	0.00793651	0.0281746	1.4351	1.3453
11.982_11.947	732970.31_730193.44	myo-inositol	1	RI, MS	2.06891e+06	527510	844059	590589	126140	1.03356e+06	1.72133e+06	3.25084e+06	1.36619e+06	828652	0.506941	0.150794	0.254913	0.75364	0.7685
12.509_12.561	775967.44_780169.5	tryptophan	1	RI, MS	540094	224509	263410	336870	101157	780461	1.10079e+06	781549	820877	642459	0.355306	0.00793651	0.0281746	1.4124	1.3258
12.713_12.485	792632.81_773962.88	spermidine	1	RI, MS	30175.6	18926.2	7169.08	14813.7	2829.56	63592.6	79104.4	79525.9	67560	42616	0.222366	0.00793651	0.0281746	1.4727	1.3807
12.854_12.756	804236.56_796196.81	cystine	1	RI, MS	92247	67890.2	73343.1	77980	15758	216477	191551	101329	180613	154542	0.387465	0.00793651	0.0281746	1.3586	1.2837
12.92_12.92_13.015	809697.38_809662.44_817471.62	glucose-6-phosphate	1	RI, MS	187285	329555	69680.1	20328.1	4518.88	3176.74	6708.03	2787.66	2963.91	50156.2	9.29235	0.0555556	0.103801	0.85751	0.83016
14.226_14.186	917439.25_914148.94	sucrose	1	RI, MS	12344.8	2950.95	3063.99	9803.28	7501.09	9142.13	9582.51	7698.63	7012.44	4510.99	0.939847	1	1	0.12637	0.76016
14.581_14.686	946430.31_954902.88	maltose	1	RI, MS	369716	6714.34	19395.8	8460.08	7424.06	7884.27	8729.74	33360.3	8154.14	5530.28	6.46746	0.84127	0.918926	0.52224	0.83433

## Sheet: HILIC-QE MSMS (+) Intra
Average Mz	Average Rt	Metabolite name	Adduct type	MSI Level	MSI Level	Treated_01	Treated_02	Treated_03	Treated_04	Treated_05	Control_01	Control_02	Control_03	Control_04	Control_05	Fold Change	p-val	FDR	Comp. 1	Comp. 2	Comp. 3	Comp. 4	Comp. 5
257.228	0.928	5.alpha.-Androst-16-en-3.beta.-ol	[M+H-H2O]+	2a	m/z, MS/MS	4731.61	1561.29	437137	7330.14	5421.65	8345.35	4345.63	601889	4920.59	4550.57	0.731001	1	1	0.14646	0.33951	0.34602	0.34815	0.34822
271.208	0.965	Testosterone enanthate	[M+H-C7H14O2]+	2a	m/z, MS/MS	1561.29	63691.7	1.07969e+06	90677.3	112011	71739.9	104362	640350	154929	214672	1.13623	0.420635	0.608683	0.09116	0.61088	0.61191	0.61365	0.61396
273.223	0.966	Isosteviol	[M+H-CH2O2]+	2a	m/z, MS/MS	79151.6	108500	3.88997e+06	171763	158449	128381	162707	3.63861e+06	275979	333168	0.971135	0.420635	0.608683	0.016618	0.43601	0.4406	0.44247	0.44269
399.254	0.967	Tris(2-butoxyethyl) phosphate	[M+H]+	2a	m/z, MS/MS	354405	41717.5	614090	13146.7	73243.9	78436.4	158531	427916	109761	62338.3	1.31019	0.690476	0.786376	0.24733	0.37544	0.40334	0.40521	0.40509
291.234	0.976	5.alpha.-Androstan-17.beta.-ol-3-one glucosiduronate	[M+H-C6H8O6]+	2a	m/z, MS/MS	39184.1	124560	3.22215e+06	25924.6	131213	233323	27325.7	2.32259e+06	174278	248187	1.17877	0.420635	0.608683	0.090707	0.50499	0.50908	0.51029	0.51052
289.219	0.979	Testosterone	[M+H]+	2b	m/z, RT	15915.6	46282.1	1.59455e+06	8880.57	50965.9	134802	4471.75	751434	103835	86036.2	1.58859	0.547619	0.701637	0.23844	0.60576	0.60853	0.60909	0.60937
255.212	0.98	Kirenol	[M+H-CH8O4]+	2a	m/z, MS/MS	73148.4	69111.2	1.10236e+06	73914.4	133127	118193	128938	820157	82208.9	308786	0.995462	0.420635	0.608683	0.0034738	0.56134	0.56397	0.56483	0.5649
275.203	0.984	Nandrolone	[M+H]+	2b	m/z, RT	1561.29	3589.12	760528	1561.29	8099.39	14106.1	1334.48	400260	20120.1	37544.3	1.63793	0.547619	0.701637	0.22773	0.57142	0.57474	0.57546	0.57573
108.081	0.985	N-Methylaniline	[M+H]+	2b	m/z, RT	19076.1	21589	84703.4	14801.3	18290.6	13646.2	4850.11	40345.9	10412.4	34866.1	1.52189	0.420635	0.608683	0.45114	0.69387	0.69468	0.69472	0.69495
287.203	0.985	Androstenedione	[M+H]+	2b	m/z, RT	3329.81	1561.29	600576	4219.49	1561.29	32153.6	1334.48	232616	31357	15126.2	1.95545	0.547619	0.701637	0.29904	0.63051	0.63302	0.63336	0.63367
111.081	0.995	Norcamphor	[M+H]+	2a	m/z, MS/MS	87444.1	91986.9	459421	69736.1	96329	82767.2	191427	419961	180131	113312	0.815025	0.420635	0.608683	0.24483	0.51634	0.52191	0.52341	0.52356
338.345	0.999	Erucamide	[M+H]+	1	m/z, MS/MS, RT	6.65991e+06	4.00538e+06	2.84307e+07	6.0038e+06	1.53574e+07	9.26049e+06	3.11554e+06	9.38448e+06	4.75645e+07	2.61474e+07	0.633243	0.690476	0.786376	0.4709	0.92954	0.9287	0.92918	0.92965
310.313	1.009	Oleoyl ethylamide	[M+H]+	2a	m/z, MS/MS	168969	88333.8	1.97874e+06	148516	331689	460406	46942.2	281225	1.30119e+06	1.60745e+06	0.734675	0.690476	0.786376	0.26548	0.97323	0.97103	0.97086	0.97139
282.282	1.016	Oleamide	[M+H]+	2a	m/z, MS/MS	214369	136776	6.18984e+06	123483	425262	748523	97450.2	708891	952613	2.61536e+06	1.38395	0.547619	0.701637	0.19903	0.81568	0.81427	0.81395	0.81428
177.15	1.034	Di(propylene glycol) propyl ether	[M+H]+	2a	m/z, MS/MS	4.67418e+06	4.5155e+06	1.12209e+06	5.2597e+06	3.34703e+06	7.72571e+06	2.96507e+06	981849	3.04814e+06	2.11965e+06	1.1234	0.420635	0.608683	0.19513	0.43675	0.43813	0.44137	0.44133
263.084	1.072	Indigotin	[M+H]+	2a	m/z, MS/MS	7281.31	8166.66	109317	7764.13	11695	7600.67	12548.2	4041.45	3786.43	5811.79	4.26845	0.150794	0.289807	0.65766	0.81486	0.81545	0.81487	0.81489
267.123	1.09	Viramune	[M+H]+	2b	m/z, RT	11517.1	22115.2	8996.67	5341.36	22414.6	11389	13405	4160.15	41804.6	4880.72	0.930531	0.690476	0.786376	0.087496	0.082345	0.083809	0.091134	0.091574
146.061	1.097	Indole-3-carboxaldehyde	[M+H]+	2b	m/z, RT	5266.5	3762.72	1561.29	1561.29	4191.28	29212.9	17587.5	38472.6	38990.1	1334.48	0.130123	0.150794	0.289807	1.3389	1.271	1.2679	1.2667	1.2662
136.113	1.114	Phenyltrimethylammonium cation	[Cat]+	2a	m/z, MS/MS	265842	119649	200828	348783	257685	908907	232857	211238	289094	447052	0.570944	0.309524	0.491244	0.77521	0.8315	0.83193	0.83239	0.83215
255.213	1.129	Steviol	[M+H-CH4O3]+	2a	m/z, MS/MS	24451.1	14501.9	426569	25059.8	22218.3	15471.2	15799.5	544708	11629.1	9624.18	0.858628	0.309524	0.491244	0.081367	0.32146	0.3289	0.331	0.33109
309.23	1.132	Pentapropylene glycol	[M+H]+	2a	m/z, MS/MS	399630	36210.2	847396	90897.6	102283	165853	54427	71650	253854	244043	1.86929	0.84127	0.880648	0.53692	0.78264	0.78494	0.78507	0.7852
275.239	1.14	Androstane-3,17-diol, (3.beta.,5.alpha.,17.beta.)-	[M+H-H2O]+	2a	m/z, MS/MS	1561.29	1561.29	244032	8563.76	15451.2	15182.8	17266.6	312938	10444.9	66687.7	0.641791	0.222222	0.382284	0.25765	0.48706	0.48962	0.49114	0.49112
109.102	1.175	trans-1,4-Cyclohexanedimethanol	[M+H-2H2O]+	2a	m/z, MS/MS	1.04174e+06	944677	3.32896e+06	130034	144214	1.04399e+06	345235	221420	442407	1.97937e+06	1.38617	0.84127	0.880648	0.2959	0.6247	0.62649	0.62594	0.62645
119.086	1.178	.beta.-Methylphenethylamine	[M+H-NH3]+	2a	m/z, MS/MS	87720.8	81724.1	221392	29872.8	32216.4	78085	32545.8	28641.6	46872.7	112692	1.51563	0.690476	0.786376	0.49927	0.68069	0.68307	0.68249	0.68293
95.0863	1.211	exo-Norborneol	[M+H-H2O]+	2a	m/z, MS/MS	631638	490357	1.14864e+06	105115	125856	445093	180155	136769	157898	986397	1.31228	1	1	0.30227	0.50964	0.51316	0.51398	0.51434
209.14	1.252	Tetraethylene glycol monomethyl ether	[M+H]+	2a	m/z, MS/MS	206844	5736.3	230419	17008.2	54328.3	95925.6	9815.22	15596.4	38313.1	140834	1.71169	0.690476	0.786376	0.48901	0.66085	0.66619	0.67378	0.67354
201.161	1.273	HMBA	[M+H]+	2b	m/z, RT	26812.1	30778.8	37371.1	29811	21829.8	57969.5	43051.9	45698.6	46787.4	33405.5	0.646075	0.015873	0.0619803	1.4067	1.3709	1.3675	1.3662	1.3658
133.077	1.465	Tetramethylthiourea	[M+H]+	2a	m/z, MS/MS	260652	201216	450229	446660	143171	209120	81560.7	873796	325924	87701.7	0.951731	0.690476	0.786376	0.061494	0.076573	0.077156	0.092563	0.096042
174.15	1.489	Butyrylcholine cation	[Cat]+	2a	m/z, MS/MS	281367	249869	323015	260082	223554	394513	393132	251687	278369	349100	0.802668	0.150794	0.289807	1.0341	1.0405	1.0385	1.0388	1.0384
360.366	1.575	Benzyldimethylstearylammonium cation	[Cat-C2H4]+	2a	m/z, MS/MS	408899	71290.9	380440	23486.6	222534	85801.6	35072.9	120724	374457	32726.7	1.70574	0.547619	0.701637	0.55867	0.5953	0.60274	0.60615	0.60593
332.334	1.608	Benzyldimethyltetradecylammonium cation	[Cat]+	2a	m/z, MS/MS	2.57347e+06	883997	7.21425e+06	1.28558e+06	6.7003e+06	1.91516e+06	637476	1.95281e+06	1.45629e+06	1.36293e+06	2.54723	0.420635	0.608683	0.92101	1.0306	1.0288	1.0278	1.0278
298.349	1.629	Ethylhexadecyldimethylammonium cation	[Cat]+	2a	m/z, MS/MS	12343.8	7240.08	209067	1561.29	4804.3	22133.4	28067.6	1334.48	355332	1334.48	0.575737	1	1	0.27688	0.61248	0.61097	0.61216	0.61375
283.177	1.634	Hexaethylene glycol	[M+H]+	2a	m/z, MS/MS	154688	126301	328862	276969	174643	221342	99815	185166	108534	182273	1.3316	0.547619	0.701637	0.69541	0.82789	0.8272	0.82686	0.82692
123.056	1.674	Nicotinamide riboside cation	[Cat-C5H8O4]+	2a	m/z, MS/MS	7.80183e+07	9.11999e+07	6.03185e+07	3.88432e+07	2.28524e+07	7.51653e+07	8.67514e+07	7.12057e+07	7.55451e+07	6.72442e+07	0.774736	0.547619	0.701637	0.76827	0.8287	0.83536	0.83531	0.83542
186.223	1.814	Tributylamine	[M+H]+	2a	m/z, MS/MS	3.76414e+06	2.94278e+06	7.26902e+06	2.1451e+06	1.60225e+06	2.0507e+06	334545	1.68243e+06	2.01118e+06	1.01843e+06	2.4972	0.0555556	0.142361	1.0594	1.0189	1.0201	1.0191	1.0192
242.286	1.831	1-Hexadecylamine	[M+H]+	2a	m/z, MS/MS	16915.9	4740.28	666774	4739.2	23475.7	589149	3180.86	4915.96	303645	2.88099e+06	0.189495	0.690476	0.786376	0.66056	0.8843	0.88408	0.88318	0.88303
168.067	1.998	2-Amino-3-methoxybenzoic acid	[M+H]+	2a	m/z, MS/MS	442852	361377	513804	322134	134693	412056	256555	388278	450428	145190	1.07404	1	1	0.18324	0.17395	0.19659	0.19763	0.20267
168.067	2.063	Pyridoxal	[M+H]+	2a	m/z, MS/MS	486045	349365	621865	333970	147094	431415	290224	433258	396429	175066	1.12277	0.84127	0.880648	0.28728	0.2787	0.30083	0.30259	0.30474
200.239	2.173	N-Methyldodecylamine	[M+H]+	2a	m/z, MS/MS	223311	93096.9	2.20023e+06	234305	1.90149e+06	9.23369e+06	118378	1.9721e+06	359467	607531	0.378518	0.547619	0.701637	0.52832	0.637	0.63541	0.6356	0.63573
182.192	2.641	Dicyclohexylamine	[M+H]+	2a	m/z, MS/MS	90095.8	46563.1	610722	51000.6	49329.8	581574	59966.1	38772.2	188076	559817	0.59355	0.690476	0.786376	0.44639	0.93615	0.93384	0.93291	0.93283
146.119	2.93	L-Isoleucine, methyl ester	[M+H]+	2a	m/z, MS/MS	262974	270485	109245	218430	222523	506660	199143	191229	243940	143932	0.843375	0.84127	0.880648	0.36053	0.40494	0.40399	0.40753	0.40784
144.067	3.102	DL-2-Methylglutamic acid	[M+H-H2O]+	2a	m/z, MS/MS	158393	154776	157402	123902	96378.9	184822	194852	141616	177021	178050	0.788318	0.0555556	0.142361	1.1913	1.1268	1.1258	1.1254	1.1253
192.07	3.104	N-Acetylmethionine	[M+H]+	2a	m/z, MS/MS	652024	537034	591124	470738	394541	702616	798658	562533	713075	749654	0.750158	0.031746	0.102757	1.315	1.2564	1.2546	1.2548	1.2544
220.12	3.358	Pantothenic acid	[M+H]+	2a	m/z, MS/MS	1.73655e+06	739781	575709	1.9212e+06	2.20913e+06	3.82731e+06	2.57959e+06	2.29411e+06	3.18393e+06	3.90425e+06	0.454892	0.00793651	0.0424431	1.4547	1.4466	1.4456	1.4443	1.4439
124.04	3.902	Nicotinic acid	[M+H]+	2b	m/z, RT	323874	98404.6	234521	210169	172520	27230.2	22088.9	28069.4	18411.9	20565.2	8.93294	0.00793651	0.0424431	1.5858	1.5099	1.5073	1.5078	1.5073
137.047	4.116	Allopurinol	[M+H]+	2a	m/z, MS/MS	332002	639307	626641	116767	366340	86859.7	83414.5	66121	81948.4	270055	3.53682	0.015873	0.0619803	1.2898	1.2206	1.2199	1.2187	1.2183
283.106	4.124	3'-O-Methylinosine	[M+H]+	2b	m/z, RT	106609	240022	234186	23051.5	134352	9100.22	11133	3472.98	6874.55	88047.6	6.22297	0.015873	0.0619803	1.2877	1.2175	1.2166	1.2154	1.215
732.56	4.56	1-Oleoyl-2-myristoyl-sn-glycero-3-phosphocholine	[M+H]+	2a	m/z, MS/MS	75056.9	86525.1	76686.5	46717.1	274637	57859.2	67685.5	73348	45430.6	70706.9	1.77641	0.0952381	0.207332	0.70108	0.66308	0.66143	0.66075	0.66393
300.292	4.608	D-erythro-N-stearoylsphingosine	[M+H]+	2a	m/z, MS/MS	95885.3	88424.9	159452	27682.2	305726	17840.6	13846.5	15078	10039.6	44644.2	6.67499	0.015873	0.0619803	1.1822	1.1206	1.1181	1.117	1.1177
268.266	4.666	Heptadecasphing-4-enine	[M+H-H2O]+	2a	m/z, MS/MS	116894	179151	253278	84510.3	396536	43184.6	48015.2	37811.4	25711.2	87497.7	4.25386	0.015873	0.0619803	1.2791	1.2069	1.204	1.2028	1.203
114.067	4.821	Creatinine	[M+H]+	1	m/z, MS/MS, RT	421128	470273	571243	274027	320434	514156	519750	550378	425357	451386	0.835873	0.309524	0.491244	0.80693	0.79199	0.80278	0.80204	0.80181
268.106	4.89	8-Oxo-2-deoxyadenosine	[M+H]+	2b	m/z, RT	20531.1	200348	58669.3	42336	99419	7535.76	60876.8	14363	13863.2	19146.4	3.63867	0.0555556	0.142361	0.99491	1.1281	1.1255	1.1263	1.1259
137.076	4.893	3-Aminobenzamide	[M+H]+	2a	m/z, MS/MS	419099	440778	313108	325260	160712	336257	382222	317583	345891	345045	0.960602	0.84127	0.880648	0.17234	0.65915	0.66294	0.66352	0.66466
104.108	5.038	Choline	[M]+	1	m/z, MS/MS, RT	1.13501e+08	1.13604e+08	1.15377e+08	9.52128e+07	2.7219e+08	1.17704e+08	9.2646e+07	9.78161e+07	8.32015e+07	1.18096e+08	1.3934	0.547619	0.701637	0.71072	0.68731	0.68583	0.68522	0.68819
343.298	5.041	CocamidoprpylBetaine	[M+H]+	2a	m/z, MS/MS	814357	682432	799846	561751	1.0802e+06	424772	439626	796447	441012	355813	1.60257	0.031746	0.102757	1.2213	1.1596	1.1592	1.1583	1.1587
703.58	5.245	Palmitoyl sphingomyelin	[M+H]+	2a	m/z, MS/MS	203218	212163	196204	130389	541182	113838	126766	99293.8	111744	229647	1.88343	0.0952381	0.207332	0.88766	0.84003	0.83801	0.83721	0.83888
246.172	5.323	Isovaleryl-L-carnitine	[M+H]+	2a	m/z, MS/MS	71256.2	72813.1	134513	63269.6	39510.7	109194	143149	128636	185646	239153	0.473284	0.031746	0.102757	1.3327	1.4098	1.4065	1.4053	1.4053
202.182	5.382	4-Hydroxy-1-(2-hydroxyethyl)-2,2,6,6-tetramethylpiperidine	[M+H]+	2a	m/z, MS/MS	8.90796e+06	7.0911e+06	1.04398e+07	1.02685e+07	6.22847e+06	9.45205e+06	8.18018e+06	7.68963e+06	9.87063e+06	8.4517e+06	0.98377	1	1	0.097656	0.44548	0.44619	0.44573	0.44971
494.328	5.443	PC 16:1e	[M+H]+	2a	m/z, MS/MS	95059.6	120866	339450	34234.4	528616	120491	134597	108445	119965	81682.2	1.97853	0.690476	0.786376	0.71041	0.78408	0.78256	0.7818	0.78307
522.359	5.477	1-Oleoyl-sn-glycero-3-phosphocholine	[M+H]+	2a	m/z, MS/MS	117979	135896	269602	93166.3	428534	286377	439621	267467	257809	223844	0.708538	0.309524	0.491244	0.69963	0.80401	0.80255	0.80172	0.80335
496.344	5.516	1-Palmitoyl-sn-glycero-3-phosphocholine	[M+H]+	2a	m/z, MS/MS	335963	326509	746279	215500	1.33433e+06	946687	1.29931e+06	1.04903e+06	886534	529978	0.627943	0.222222	0.382284	0.83325	0.89653	0.89493	0.894	0.89536
494.328	5.544	LPC 16:1	[M+H]+	2a	m/z, MS/MS	86780.1	116026	211484	60012.5	316496	237630	330336	253134	200875	100625	0.704433	0.309524	0.491244	0.66209	0.70798	0.70828	0.70758	0.70928
279.173	5.549	Phe-Ile	[M+H]+	2a	m/z, MS/MS	215136	265250	245312	110099	80766	161678	279886	253615	190596	162240	0.874571	0.690476	0.786376	0.3746	0.49699	0.52085	0.52038	0.52066
468.312	5.59	1-Myristoyl-sn-glycero-3-phosphocholine	[M+H]+	2a	m/z, MS/MS	14574.6	59142.4	89559.8	22830.2	155922	101295	175690	107519	103950	67161.5	0.615584	0.150794	0.289807	0.79522	0.82835	0.82656	0.82634	0.8273
279.172	5.64	Phe-Leu	[M+H]+	2a	m/z, MS/MS	1.10792e+06	1.1492e+06	1.07884e+06	714745	470703	805262	1.48315e+06	1.61953e+06	1.18531e+06	721214	0.777612	0.222222	0.382284	0.69308	0.72645	0.73598	0.73521	0.73515
482.328	5.729	1-Stearoyl-2-hydroxy-sn-glycero-3-phosphoethanolamine	[M+H]+	2a	m/z, MS/MS	48245.9	47554.7	157127	25021.8	328829	74430.2	106875	74170.6	60548.5	102248	1.45068	0.690476	0.786376	0.41223	0.60078	0.59928	0.59867	0.60149
480.312	5.75	1-Oleoyl-sn-glycero-3-phosphoethanolamine	[M+H]+	2a	m/z, MS/MS	59250.8	50680.6	154597	42408.7	460147	83288.4	99164.9	65058.3	59365.2	55893.1	2.11452	0.84127	0.880648	0.61549	0.65157	0.64998	0.6493	0.65216
313.157	5.756	Phe-Phe	[M+H]+	2a	m/z, MS/MS	343377	383385	362147	203169	128928	308689	495832	516648	357127	254259	0.7353	0.420635	0.608683	0.8196	0.81596	0.82513	0.82428	0.82414
454.296	5.79	1-Palmitoyl-2-hydroxy-sn-glycero-3-phosphoethanolamine	[M+H]+	2a	m/z, MS/MS	48998.9	37346.2	169498	27531.4	488970	95289.4	121051	88030	75381.7	79075.4	1.6833	0.690476	0.786376	0.44617	0.56459	0.56321	0.56262	0.56605
151.088	5.861	Daimuron	[M+H-C9H10]+	2a	m/z, MS/MS	65858.4	84434.4	66398.7	72680.8	302711	60586.5	199650	61660.4	70019.7	180128	1.03503	0.690476	0.786376	0.046426	0.16648	0.16927	0.16909	0.18007
316.132	5.94	PyroGlu-Trp	[M+H]+	2a	m/z, MS/MS	46669.4	8491.07	14110.2	75922.7	42670.2	208930	230795	205132	206321	130590	0.191352	0.00793651	0.0424431	1.708	1.6267	1.6228	1.6211	1.6205
318.184	6.039	Trp-Leu	[M+H]+	2a	m/z, MS/MS	185345	212774	199578	133557	128579	185865	323253	283480	247778	164398	0.713688	0.150794	0.289807	1.0575	1.0073	1.0105	1.0094	1.0091
265.157	6.081	Phe-Val	[M+H]+	2a	m/z, MS/MS	282319	358569	363961	186853	166865	165968	393821	325722	290133	237998	0.961041	1	1	0.12502	0.30245	0.33249	0.33266	0.33354
245.188	6.086	Ile-Ile	[M+H]+	2a	m/z, MS/MS	5.8432e+06	4.94383e+06	4.72312e+06	4.88718e+06	2.4716e+06	9.79451e+06	1.13276e+07	1.08004e+07	1.12052e+07	8.21378e+06	0.445428	0.00793651	0.0424431	1.6928	1.6	1.596	1.5944	1.5939
137.072	6.099	1-Methylnicotinamide	[M]+	1	m/z, MS/MS, RT	1.20452e+08	1.10178e+08	1.08287e+08	8.77192e+07	4.51157e+07	1.05577e+08	9.52701e+07	8.23119e+07	9.46805e+07	8.94858e+07	1.00947	0.547619	0.701637	0.040931	0.31812	0.33495	0.34116	0.344
279.173	6.216	Leu-Phe	[M+H]+	2a	m/z, MS/MS	1.32757e+06	1.3459e+06	1.26331e+06	971867	624255	2.04315e+06	3.49686e+06	3.78023e+06	2.89702e+06	1.60668e+06	0.400241	0.00793651	0.0424431	1.4616	1.3733	1.3709	1.3695	1.3691
318.184	6.238	Ile-Trp	[M+H]+	2a	m/z, MS/MS	564445	504219	537490	438977	237102	868498	1.28259e+06	1.24283e+06	1.04899e+06	774445	0.437431	0.00793651	0.0424431	1.5921	1.4997	1.4966	1.4951	1.4946
218.141	6.296	Propionylcarnitine	[M+H]+	2a	m/z, MS/MS	185431	93280.2	258791	119859	69304.3	777077	726550	863827	1.15056e+06	942724	0.162902	0.00793651	0.0424431	1.7416	1.7199	1.7158	1.714	1.7135
263.144	6.32	Met-Leu	[M+H]+	2a	m/z, MS/MS	314266	381612	437958	160068	174551	260821	382017	471626	370634	231845	0.855273	0.547619	0.701637	0.44196	0.41953	0.44378	0.44363	0.44413
297.129	6.381	Met-Phe	[M+H]+	2a	m/z, MS/MS	118676	132511	121171	62156.4	58619.4	120436	147187	189260	157559	87528.3	0.702499	0.150794	0.289807	0.97454	0.92422	0.92944	0.92847	0.92832
152.058	6.432	Guanine	[M+H]+	2a	m/z, MS/MS	2.60527e+06	4.39194e+06	4.54848e+06	1.25409e+06	2.59538e+06	1.2258e+06	1.23265e+06	922966	1.30128e+06	2.81238e+06	2.05404	0.0952381	0.207332	1.1335	1.0659	1.0656	1.0646	1.0643
265.157	6.642	Val-Phe	[M+H]+	2a	m/z, MS/MS	1.30667e+06	1.16193e+06	1.21388e+06	797171	526535	1.09454e+06	1.89916e+06	1.83484e+06	1.15924e+06	758513	0.742063	0.690476	0.786376	0.76466	0.77993	0.79043	0.79011	0.78983
137.065	6.651	Dopamine	[M+H-NH3]+	2a	m/z, MS/MS	264440	225533	243017	238156	197357	210051	212586	179827	189051	167508	1.21843	0.031746	0.102757	1.3233	1.3385	1.3381	1.3391	1.3386
329.152	6.653	Phe-Tyr	[M+H]+	2a	m/z, MS/MS	263619	207871	246254	120686	140911	209714	310389	371125	285518	155557	0.735074	0.150794	0.289807	0.8513	0.80443	0.81534	0.81501	0.81472
167.083	6.659	Fluorene	[M+H]+	2b	m/z, RT	164462	199169	168665	123510	181295	150325	114236	65835.4	99795.5	114503	1.53683	0.015873	0.0619803	1.3587	1.3136	1.3113	1.3104	1.3101
263.144	6.66	Leu-Met	[M+H]+	2a	m/z, MS/MS	263657	275033	355438	135462	151608	174475	270041	339205	269364	187687	0.951986	0.84127	0.880648	0.15002	0.14109	0.21168	0.21151	0.21283
265.114	6.737	Thiamine cation	[Cat]+	2a	m/z, MS/MS	504815	511742	536156	418354	257792	618188	790675	572977	502472	671920	0.706177	0.0555556	0.142361	1.2423	1.1683	1.1673	1.1664	1.166
137.065	6.742	2-Methylbenzoic acid	[M+H]+	2a	m/z, MS/MS	239143	274922	249267	213139	266246	191889	217997	191946	215990	223874	1.19298	0.0555556	0.142361	1.3545	1.3102	1.3078	1.3064	1.306
295.168	6.742	Tyr-Leu	[M+H]+	2a	m/z, MS/MS	345350	400072	456114	197684	284376	220138	484265	432203	298654	263909	0.990835	1	1	0.02967	0.2034	0.26263	0.26235	0.26229
263.144	6.754	Ile-Met	[M+H]+	2a	m/z, MS/MS	672441	505377	803924	478619	397583	788175	1.34013e+06	1.48766e+06	1.38243e+06	858819	0.487936	0.015873	0.0619803	1.4491	1.3871	1.3845	1.3831	1.3827
289.062	6.837	Thiofanox sulfone	[M+K]+	2a	m/z, MS/MS	187471	182174	159420	136841	214941	176763	228396	181591	147665	239954	0.904018	0.690476	0.786376	0.5325	0.50092	0.50244	0.50494	0.50794
120.082	6.847	Bestatin	[M+H-C8H15O4N]+	2a	m/z, MS/MS	5.15224e+06	3.10767e+06	3.26128e+06	4.23897e+06	2.40571e+06	7.45084e+06	6.68163e+06	5.21678e+06	6.35686e+06	7.44811e+06	0.54792	0.00793651	0.0424431	1.5657	1.5002	1.4966	1.4958	1.4953
166.088	6.847	Phenylalanine	[M+H]+	1	m/z, MS/MS, RT	2.06101e+07	1.23451e+07	1.28203e+07	1.68683e+07	9.47435e+06	2.9856e+07	2.70712e+07	2.02355e+07	2.49522e+07	2.93904e+07	0.548405	0.015873	0.0619803	1.5476	1.4801	1.4765	1.4759	1.4754
263.142	6.847	Methohexital	[M+H]+	2b	m/z, RT	127431	38627.5	71005.5	126636	94895.8	125530	70264.5	109870	114069	122483	0.845779	1	1	0.52516	0.61598	0.61938	0.62271	0.62251
103.055	6.848	Phenylacetaldehyde	[M+H-H2O]+	2a	m/z, MS/MS	439756	289558	270489	374855	199328	645904	580475	432545	540097	654404	0.551613	0.015873	0.0619803	1.5331	1.4623	1.4588	1.458	1.4575
263.142	6.963	Phe-Pro	[M+H]+	2a	m/z, MS/MS	181958	125307	127209	104926	126028	176568	156826	238390	205501	137877	0.727115	0.0555556	0.142361	1.1422	1.0751	1.0756	1.0754	1.0751
132.103	6.973	Leucine	[M+H]+	1	m/z, MS/MS, RT	6.10966e+07	3.51994e+07	3.54094e+07	4.88937e+07	3.07808e+07	7.70746e+07	6.3794e+07	4.98157e+07	6.6338e+07	7.95058e+07	0.628119	0.015873	0.0619803	1.3745	1.3208	1.3177	1.3181	1.3177
332.221	6.98	Thr-Val-Leu	[M+H]+	2a	m/z, MS/MS	18107.3	11966.3	10025.2	8713.49	12652	127572	184885	185797	168185	88584.6	0.081407	0.00793651	0.0424431	1.7016	1.6147	1.6108	1.6091	1.6085
295.168	6.981	Leu-Tyr	[M+H]+	2a	m/z, MS/MS	1.62662e+06	1.38195e+06	1.21522e+06	890026	562095	1.18941e+06	1.94427e+06	2.23838e+06	1.54344e+06	1.12791e+06	0.705661	0.309524	0.491244	0.92509	0.92135	0.92783	0.92732	0.92703
260.055	6.99	alpha-Galactosamine-1-phosphate	[M+H]+	2b	m/z, RT	384200	4544.99	128140	189875	20275.1	207319	84899.2	78233.3	99685.1	209598	1.06959	0.84127	0.880648	0.08122	0.077147	0.087535	0.16822	0.16816
229.156	7.026	Ile-Pro	[M+H]+	2a	m/z, MS/MS	674759	386327	483722	522783	536419	543947	500036	568991	600118	506799	0.957395	0.547619	0.701637	0.2935	0.31925	0.32133	0.34387	0.34457
204.125	7.058	Acetyl-DL-carnitine	[M+H]+	2a	m/z, MS/MS	1.97704e+06	924984	1.04e+06	1.90395e+06	506772	748871	616320	405656	593311	779307	2.02094	0.0952381	0.207332	1.1111	1.1327	1.1299	1.1311	1.1309
295.168	7.062	Ile-Tyr	[M+H]+	2a	m/z, MS/MS	482216	488176	644163	314045	305505	480144	873127	1.0219e+06	675490	431258	0.64163	0.222222	0.382284	1.0281	0.96642	0.9698	0.9689	0.96857
118.087	7.093	Betaine	[M+H]+	1	m/z, MS/MS, RT	8.0108e+06	6.24107e+06	8.90507e+06	1.09773e+07	1.40646e+07	6.61563e+06	6.0026e+06	5.87087e+06	6.85241e+06	6.85959e+06	1.49681	0.0555556	0.142361	1.1661	1.1104	1.1106	1.1095	1.1096
132.103	7.146	Isoleucine	[M+H]+	1	m/z, MS/MS, RT	2.06145e+07	1.07094e+07	1.27052e+07	1.81884e+07	9.55742e+06	2.36421e+07	1.96019e+07	1.27162e+07	1.93048e+07	2.91883e+07	0.687149	0.0952381	0.207332	1.0115	1.0005	0.99902	1.0003	1
86.0972	7.146	1,5-Pentanediamine	[M+H-NH3]+	2a	m/z, MS/MS	7.47387e+06	3.90415e+06	4.6493e+06	6.6854e+06	3.49298e+06	8.59418e+06	7.19009e+06	4.57424e+06	6.88181e+06	1.05206e+07	0.693989	0.150794	0.289807	0.99378	0.98194	0.98057	0.98194	0.98167
229.157	7.15	Leu-Pro	[M+H]+	2a	m/z, MS/MS	636069	214346	334303	675051	352453	648204	330256	412391	646577	668447	0.817563	0.547619	0.701637	0.53083	0.59653	0.60295	0.60496	0.60506
244.081	7.154	N-Acetyl-D-glucosamine	[M+Na]+	2a	m/z, MS/MS	417341	36682.1	127848	260358	110676	395418	242070	209801	266522	324162	0.662673	0.309524	0.491244	0.76034	0.73305	0.73123	0.74145	0.74122
62.0607	7.177	Ethanolamine	[M+H]+	1	m/z, MS/MS, RT	316785	261550	467459	420624	625097	363453	361325	270369	341439	493008	1.14316	0.84127	0.880648	0.44967	0.78535	0.7881	0.78739	0.78786
249.129	7.218	Val-Met	[M+H]+	2a	m/z, MS/MS	204444	243674	369322	122322	218316	138614	210743	231919	194361	140558	1.26401	0.420635	0.608683	0.65843	0.63893	0.65151	0.65113	0.65092
237.125	7.223	Phe-Ala	[M+H]+	2a	m/z, MS/MS	628824	623478	543941	316919	353631	243525	574233	621232	439400	270471	1.14795	0.420635	0.608683	0.39424	0.70941	0.72864	0.72842	0.72817
282.122	7.311	1-Methyladenosine	[M+H]+	1	m/z, MS/MS, RT	123825	163960	169273	45077.7	122195	49312.6	42406.5	30514	37110.3	104772	2.36386	0.031746	0.102757	1.2782	1.2048	1.2047	1.2035	1.2031
138.056	7.327	4-Aminobenzoic acid	[M+H]+	2b	m/z, RT	147474	93372.4	132967	93140.3	84486.4	99993.9	85172.8	83133.5	86459.1	86687.2	1.24917	0.222222	0.382284	0.94223	0.88711	0.89519	0.90258	0.90227
298.118	7.368	7-Methylguanosine	[M]+	2b	m/z, RT	3196.36	12862.5	28153.1	1561.29	4507.01	1334.48	3097.4	5900.82	6102.98	3778.08	2.48743	0.547619	0.701637	0.71276	0.7365	0.73863	0.73988	0.74043
345.148	7.379	Tyr-Tyr	[M+H]+	2b	m/z, RT	17750.3	15450.1	16588.3	6451.3	3903.76	14194.2	32297.3	41643.3	42574.3	17661.6	0.405361	0.0952381	0.207332	1.2559	1.1832	1.1817	1.1807	1.1804
267.136	7.414	Thr-Phe	[M+H]+	2a	m/z, MS/MS	298136	201345	253489	189937	120162	283940	456619	492933	365900	231117	0.58075	0.0555556	0.142361	1.2452	1.1701	1.1708	1.1698	1.1694
237.125	7.416	Ala-Phe	[M+H]+	2a	m/z, MS/MS	165925	232283	320557	94288.2	183041	128248	178779	186911	140970	127992	1.30567	0.420635	0.608683	0.70073	0.66535	0.67737	0.677	0.67677
281.152	7.47	Val-Tyr	[M+H]+	2a	m/z, MS/MS	185444	217063	322324	131200	136583	145004	253744	274867	202532	133288	0.983337	0.84127	0.880648	0.048383	0.077434	0.16007	0.16203	0.16329
223.109	7.501	Phe-Gly	[M+H]+	2a	m/z, MS/MS	165008	158797	256019	119051	223091	154547	156232	170093	175113	154067	1.13816	0.547619	0.701637	0.55403	0.78119	0.78393	0.78311	0.78306
146.094	7.555	4-Guanidinobutyric acid	[M+H]+	2b	m/z, RT	80256.1	50880.2	89223.5	79974	65024	48399.1	27135.6	38536.6	48572.5	51843.3	1.7034	0.015873	0.0619803	1.4494	1.3694	1.366	1.3649	1.3646
236.074	7.637	Cys-Asn	[M+H]+	2a	m/z, MS/MS	3.02102e+06	2.85092e+06	3.33536e+06	3.41794e+06	2.09416e+06	2.84269e+06	2.54084e+06	2.57666e+06	3.23296e+06	2.63454e+06	1.06449	0.309524	0.491244	0.41684	0.39416	0.3944	0.39462	0.40167
185.116	7.637	Diethylene glycol monobutyl ether	[M+Na]+	2a	m/z, MS/MS	437791	395926	421263	474356	271701	422974	309417	364781	413144	360916	1.06937	0.420635	0.608683	0.40639	0.40167	0.40173	0.40141	0.40637
218.153	7.638	Ethoxyquin	[M+H]+	2a	m/z, MS/MS	489283	455790	489895	580131	330344	448462	415277	424488	452373	428456	1.08132	0.150794	0.289807	0.53078	0.54613	0.54675	0.54627	0.54999
146.119	7.662	(3-Carboxypropyl)trimethylammonium cation	[Cat]+	2a	m/z, MS/MS	273925	182054	329826	223786	140876	191604	127363	120634	166441	210558	1.40885	0.150794	0.289807	0.96903	0.94163	0.94038	0.94081	0.94111
162.114	7.676	Carnitine	[M+H]+	1	m/z, MS/MS, RT	2.34433e+06	1.69473e+06	2.43169e+06	1.66295e+06	1.60066e+06	1.72302e+06	1.2606e+06	1.27389e+06	1.59587e+06	1.76582e+06	1.27761	0.222222	0.382284	1.0539	1.0083	1.0089	1.0111	1.0109
182.083	7.68	L-Tyrosine	[M+H]+	2a	m/z, MS/MS	714703	429949	534657	583846	362679	856989	687460	576058	765897	860187	0.70086	0.0555556	0.142361	1.2711	1.2522	1.2492	1.2498	1.2495
203.141	7.68	Ala-Ile	[M+H]+	1	m/z, MS/MS, RT	626689	456148	539878	447056	388875	588575	554345	541681	617584	564468	0.857671	0.150794	0.289807	1.0065	0.97731	0.97921	0.98294	0.9828
116.072	7.69	Proline	[M+H]+	1	m/z, MS/MS, RT	1.04568e+07	6.07962e+06	7.662e+06	8.60252e+06	7.75972e+06	1.09228e+07	9.45034e+06	6.6388e+06	9.30793e+06	1.31027e+07	0.820691	0.222222	0.382284	0.80266	0.86937	0.86795	0.87169	0.87139
126.023	7.706	Taurine	[M+H]+	2b	m/z, RT	42770	12528.3	23122	8859.96	7865.03	33589.1	17733.1	11269.3	20798.9	31803	0.825961	0.547619	0.701637	0.32692	0.35581	0.36751	0.39551	0.39538
187.109	7.855	Pro-Ala	[M+H]+	2a	m/z, MS/MS	207253	108864	168363	123603	195736	168003	156293	149896	202953	139063	0.984822	1	1	0.07165	0.40504	0.41109	0.42479	0.42637
261.147	7.865	Leu-Glu	[M+H]+	2a	m/z, MS/MS	228141	135196	303862	304985	319522	149884	94514.1	79899.8	171358	200662	1.85505	0.0555556	0.142361	1.2982	1.2695	1.2684	1.267	1.2666
175.109	7.901	Gly-val	[M+H]+	1	m/z, MS/MS, RT	516604	303068	554598	536852	553519	511097	381185	340946	531809	601151	1.04161	0.690476	0.786376	0.18501	0.80819	0.81083	0.81083	0.81055
261.147	7.938	Ile-Glu	[M+H]+	2a	m/z, MS/MS	124082	74770.4	211208	144855	241966	76607.7	34759.5	28987.5	66391.8	106804	2.54148	0.031746	0.102757	1.306	1.2865	1.2836	1.2823	1.282
260.163	7.94	Leu-Gln	[M+H]+	2a	m/z, MS/MS	212230	245894	386231	162187	269518	128079	206327	191428	210397	174180	1.40163	0.0952381	0.207332	0.98548	0.96201	0.96367	0.96307	0.96274
303.148	8.024	His-Phe	[M+H]+	2a	m/z, MS/MS	441139	533153	902336	320999	524350	443212	522468	634850	539852	445839	1.05249	0.84127	0.880648	0.16845	0.5002	0.5107	0.51159	0.51155
189.125	8.025	N-epsilon-Acetyllysine	[M+H]+	2b	m/z, RT	157782	89450.2	116244	178343	153564	103778	59720.4	31147.4	96993.9	161528	1.53449	0.222222	0.382284	0.97119	0.92235	0.92482	0.92475	0.92442
335.098	8.031	N-Phthalyl-L-tryptophan	[M+H]+	2a	m/z, MS/MS	329416	236031	481263	324164	187379	17151.6	13963.3	15211.5	8118.14	34599.9	17.4997	0.00793651	0.0424431	1.6408	1.5471	1.5438	1.5423	1.5418
260.163	8.033	Ile-Gln	[M+H]+	2a	m/z, MS/MS	445386	283064	595184	661085	556558	445174	345018	295475	485488	655400	1.14135	0.547619	0.701637	0.43253	0.79616	0.80492	0.80424	0.80413
90.0558	8.033	beta-Alanine	[M+H]+	1	m/z, MS/MS, RT	5.98033e+06	2.87537e+06	3.92668e+06	5.3583e+06	4.11864e+06	5.11212e+06	3.5184e+06	2.69609e+06	4.57561e+06	5.9544e+06	1.01842	0.84127	0.880648	0.065224	0.28503	0.29116	0.3059	0.30581
116.072	8.038	Thioarginine	[M+H-CH4SN2]+	2a	m/z, MS/MS	222553	147971	222390	191471	193460	225233	182619	140114	208421	291103	0.933511	0.84127	0.880648	0.31114	0.75075	0.74996	0.75177	0.75153
198.089	8.047	N-Acetylhistidine	[M+H]+	2b	m/z, RT	19703.3	6535.93	44751.2	13761.9	43976.5	11225.7	7977.18	8231.28	16081.4	7480.12	2.5243	0.222222	0.382284	1.0287	1.0949	1.0925	1.0914	1.0913
187.109	8.048	Ala-Pro	[M+H]+	2a	m/z, MS/MS	309090	132923	361692	371179	543486	204229	76656.8	130130	225073	219497	2.00841	0.0555556	0.142361	1.1793	1.1609	1.1596	1.1585	1.1583
239.105	8.065	Glycyltyrosine	[M+H]+	1	m/z, MS/MS, RT	138661	141428	258890	95973.1	190986	46055.7	67553.8	68289.2	72041.3	58767	2.64125	0.00793651	0.0424431	1.4394	1.3579	1.3563	1.3549	1.3544
269.163	8.077	His-Leu	[M+H]+	2a	m/z, MS/MS	1.00694e+06	1.09606e+06	1.47935e+06	609179	1.39963e+06	495693	793455	726828	762327	695748	1.60941	0.0952381	0.207332	1.2303	1.1587	1.1593	1.1581	1.1579
129.103	8.083	4-Piperidinecarboxamide	[M+H]+	2a	m/z, MS/MS	53088.2	69500.7	87514.6	47607.9	267523	38735.1	35452.2	51871.2	41055.3	64211.6	2.27054	0.0555556	0.142361	0.81585	0.79091	0.78924	0.7885	0.79026
281.115	8.118	Asp-phe	[M+H]+	2b	m/z, RT	84068.7	58848.3	96598.1	102435	48608.3	99321.6	55670.6	60804.5	99873.4	106648	0.924798	0.547619	0.701637	0.26857	0.61873	0.62357	0.62292	0.62531
246.147	8.172	Ile-Asn	[M+H]+	2a	m/z, MS/MS	268340	190267	344344	303061	321029	235930	180416	146770	255915	307304	1.26698	0.150794	0.289807	0.87369	1.0303	1.0304	1.0293	1.029
173.094	8.207	Pro-Gly	[M+H]+	2a	m/z, MS/MS	244466	82716.8	168287	138159	167843	200780	116459	102598	195265	197135	0.986747	0.84127	0.880648	0.040781	0.48108	0.48022	0.49624	0.49624
120.067	8.211	Threonine	[M+H]+	1	m/z, MS/MS, RT	6.62689e+06	3.81785e+06	6.18995e+06	5.76177e+06	4.144e+06	5.61038e+06	3.29671e+06	2.78046e+06	4.9881e+06	6.42186e+06	1.14906	0.420635	0.608683	0.48181	0.59945	0.59853	0.60238	0.60269
373.284	8.217	Leu-Ile-Lys	[M+H]+	2a	m/z, MS/MS	208581	193738	431274	282937	214984	309295	179461	269598	272937	128517	1.14805	0.690476	0.786376	0.39079	0.61215	0.61077	0.6111	0.61167
247.131	8.226	Val-Glu	[M+H]+	2a	m/z, MS/MS	149900	101029	301597	231067	463645	92008.4	40824.4	26951	89636.2	125341	3.32809	0.015873	0.0619803	1.2443	1.2139	1.2118	1.2106	1.2105
161.093	8.26	Ala-Ala	[M+H]+	1	m/z, MS/MS, RT	492315	463978	862448	358569	1.05793e+06	280145	420666	388002	423154	332878	1.75366	0.0555556	0.142361	1.0673	1.0436	1.0418	1.0407	1.0411
205.12	8.285	Val-Ser	[M+H]+	2a	m/z, MS/MS	290641	263560	543069	239947	474282	208425	237598	221600	309669	244174	1.48305	0.0952381	0.207332	0.99903	1.0669	1.065	1.064	1.0636
76.04	8.326	Glycine	[M+H]+	1	m/z, MS/MS, RT	1.53178e+06	812874	1.12739e+06	1.26846e+06	756896	1.0705e+06	599220	521184	946732	1.20269e+06	1.26659	0.309524	0.491244	0.70284	0.66416	0.66263	0.66811	0.66828
365.108	8.353	Sucrose	[M+Na]+	2a	m/z, MS/MS	360655	157114	338870	200122	363281	1.2178e+06	111743	132692	158262	180312	0.788556	0.309524	0.491244	0.22239	0.34129	0.34047	0.34716	0.3479
246.147	8.359	Val-Gln	[M+H]+	2a	m/z, MS/MS	215534	181438	408088	180745	426500	155566	133891	106876	181716	174955	1.87556	0.031746	0.102757	1.1527	1.1701	1.1672	1.166	1.1659
191.104	8.408	Thr-Ala	[M+H]+	2a	m/z, MS/MS	393053	228365	375802	367308	366067	341347	301632	300994	410843	310549	1.03917	0.547619	0.701637	0.22951	0.59936	0.59835	0.60075	0.60054
166.055	8.493	Methioninesulfoxide A	[M+H]+	2b	m/z, RT	93955.1	40846.3	80244.2	113374	96475.5	66059.8	48663.4	29332.5	49998.8	71088.9	1.60251	0.0952381	0.207332	1.1317	1.0721	1.0719	1.072	1.0716
191.042	8.522	Chromone-3-carboxylic acid	[M+H]+	2a	m/z, MS/MS	201063	129025	144428	226340	69652.6	258831	156738	132947	213271	248551	0.762625	0.222222	0.382284	0.75712	0.74755	0.7494	0.74965	0.75046
147.078	8.53	Glutamine	[M+H]+	1	m/z, MS/MS, RT	6.63972e+06	3.06037e+06	4.95901e+06	8.56693e+06	2.76951e+06	5.41588e+06	2.85753e+06	2.24751e+06	4.5051e+06	6.16855e+06	1.22652	0.547619	0.701637	0.45327	0.43618	0.4445	0.44586	0.4472
405.213	8.578	Glu-Thr-Arg	[M+H]+	2a	m/z, MS/MS	485214	264625	403238	497613	219375	198172	88983.3	129005	211543	216177	2.21603	0.00793651	0.0424431	1.385	1.3139	1.3107	1.31	1.3099
387.275	8.584	Ile-Val-Arg	[M+H]+	2a	m/z, MS/MS	373641	90458.2	170699	361146	104172	632989	585696	563956	730986	390115	0.378861	0.00793651	0.0424431	1.5279	1.4558	1.4523	1.451	1.4505
191.104	8.584	Ala-Thr	[M+H]+	2a	m/z, MS/MS	211243	226909	694495	50773.9	852701	29786	89288.4	103216	27157.8	114105	5.60062	0.0555556	0.142361	1.1024	1.081	1.0791	1.078	1.0783
244.131	8.589	Gln-Pro	[M+H]+	2a	m/z, MS/MS	336642	107378	292369	503022	330980	160395	61332.1	121926	203308	151500	2.24836	0.0952381	0.207332	1.2312	1.1578	1.158	1.1568	1.1564
230.116	8.596	Asn-Pro	[M+H]+	2a	m/z, MS/MS	336426	103632	249174	595446	285505	149027	46446.1	141039	242012	169399	2.09939	0.0952381	0.207332	1.0197	0.95806	0.96213	0.96113	0.96099
166.055	8.601	Methioninesulfoxide B	[M+H]+	2b	m/z, RT	95814.7	29045	39257.9	110751	83717.2	63885.2	40452.5	19228.9	53999.5	56611.9	1.53125	0.420635	0.608683	0.80663	0.7621	0.76512	0.7675	0.7674
255.147	8.602	His-Val	[M+H]+	2a	m/z, MS/MS	422094	322824	603669	354111	464115	235868	400775	289874	380924	354124	1.30408	0.222222	0.382284	0.95682	0.98046	0.98006	0.97908	0.97873
106.051	8.603	Serine	[M+H]+	1	m/z, MS/MS, RT	4.07359e+06	2.11631e+06	2.92158e+06	3.92385e+06	2.47544e+06	2.78448e+06	1.77087e+06	1.47395e+06	2.60241e+06	3.0438e+06	1.32849	0.309524	0.491244	0.87961	0.82651	0.82567	0.82854	0.82842
276.158	8.605	.gamma.-L-Glu-.epsilon.-L-Lys	[M+H]+	2a	m/z, MS/MS	464774	280755	545099	619107	379590	183575	98269	127321	212808	194549	2.80375	0.00793651	0.0424431	1.5574	1.4635	1.4602	1.4587	1.4583
288.205	8.615	Arg-Leu	[M+H]+	2a	m/z, MS/MS	312340	657046	1.38286e+06	185468	1.07525e+06	110991	136063	126476	204511	201961	4.632	0.031746	0.102757	1.2071	1.1694	1.1675	1.1666	1.1662
365.107	8.639	3.alpha.-Galactobiose	[M+Na]+	2a	m/z, MS/MS	3.45998e+06	243505	527346	416807	254957	157302	108732	208840	124441	115128	6.86213	0.00793651	0.0424431	0.78356	0.84644	0.85371	0.86698	0.86687
361.2	8.653	Trp-Arg	[M+H]+	2a	m/z, MS/MS	342867	663795	1.16624e+06	233906	477475	197900	133709	170577	210965	144516	3.36295	0.00793651	0.0424431	1.1976	1.136	1.1355	1.1347	1.1345
322.19	8.661	Phe-Arg	[M+H]+	2a	m/z, MS/MS	1.40269e+06	3.36258e+06	4.44203e+06	855376	2.09326e+06	512369	321595	437021	511829	490703	5.34675	0.00793651	0.0424431	1.3301	1.2498	1.2487	1.2478	1.2474
319.143	8.661	His-Tyr	[M+H]+	2a	m/z, MS/MS	733137	743447	1.16647e+06	591949	719651	595244	673636	779555	787983	562961	1.16335	0.690476	0.786376	0.62249	0.67886	0.68546	0.68516	0.68526
155.044	8.671	Propanoic acid, 3-[[[2-[(aminoiminomethyl)amino]-4-thiazolyl]methyl]thio]-	[M+H-C3H6O2S]+	2a	m/z, MS/MS	6.25015e+06	3.50196e+06	5.17467e+06	7.46879e+06	5.12843e+06	6.44202e+06	4.06656e+06	2.90773e+06	5.36268e+06	7.27429e+06	1.05645	1	1	0.18377	0.41161	0.42643	0.42853	0.4286
260.199	8.681	Lys-Leu	[M+H]+	2a	m/z, MS/MS	319054	637956	1.42077e+06	240338	1.28687e+06	146457	121753	122849	204593	194921	4.93945	0.00793651	0.0424431	1.2199	1.1852	1.1827	1.1818	1.1815
294.184	8.683	Lys-Phe	[M+H]+	2a	m/z, MS/MS	312380	446489	936831	223511	475095	206429	185747	171797	295151	212042	2.23523	0.015873	0.0619803	1.0923	1.0827	1.0819	1.0811	1.0808
218.115	8.688	Gln-Ala	[M+H]+	2a	m/z, MS/MS	3.31546e+06	2.31009e+06	4.40939e+06	3.49745e+06	2.94917e+06	2.00146e+06	1.77406e+06	1.89539e+06	2.84462e+06	1.79303e+06	1.59882	0.015873	0.0619803	1.3472	1.283	1.2799	1.2785	1.2783
130.051	8.702	Pyroglutamic acid	[M+H]+	1	m/z, MS/MS, RT	3.11562e+06	1.76035e+06	2.7808e+06	3.67082e+06	2.45222e+06	1.86478e+06	967892	980984	1.64384e+06	1.85108e+06	1.88543	0.031746	0.102757	1.4045	1.3198	1.3176	1.3167	1.3163
148.062	8.704	Glutamic acid	[M+H]+	1	m/z, MS/MS, RT	1.80801e+07	9.50096e+06	1.60173e+07	2.02289e+07	1.40772e+07	9.11315e+06	4.12535e+06	4.73211e+06	8.30352e+06	8.05197e+06	2.26954	0.00793651	0.0424431	1.5079	1.4187	1.4155	1.4146	1.4141
385.132	8.708	S-Adenosyl-homocysteine	[M+H]+	1	m/z, MS/MS, RT	5586.57	439393	75828.3	129623	26506.1	16425.5	5587.37	15220.8	5451.97	42452.9	7.951	0.150794	0.289807	0.85151	1.0515	1.049	1.0512	1.0514
219.099	8.721	Glu-Ala	[M+H]+	2a	m/z, MS/MS	703425	244571	404404	1.14173e+06	519105	367753	158680	174205	393374	289709	2.17763	0.0555556	0.142361	1.0591	1.007	1.0096	1.0087	1.0084
269.163	8.735	Ile-His	[M+H]+	2a	m/z, MS/MS	1.57348e+06	741928	1.22592e+06	1.82569e+06	1.04176e+06	967754	822444	682997	1.18333e+06	1.37385e+06	1.27401	0.309524	0.491244	0.71694	0.6866	0.69016	0.69075	0.69098
177.088	8.74	Ser-Ala	[M+H]+	2a	m/z, MS/MS	538148	298847	675589	556457	670144	383304	309501	343161	515307	382490	1.4165	0.150794	0.289807	1.0866	1.1331	1.1306	1.1295	1.1291
288.205	8.741	Leu-Arg	[M+H]+	2a	m/z, MS/MS	4.19332e+06	6.4049e+06	1.12237e+07	3.76504e+06	5.24742e+06	1.77039e+06	1.11739e+06	1.53334e+06	2.15143e+06	1.71749e+06	3.71944	0.00793651	0.0424431	1.3896	1.3104	1.3083	1.3072	1.3069
176.105	8.753	Citrulline	[M+H]+	2b	m/z, RT	242273	54321.8	108680	73644.2	122510	41663.7	40620.4	25947.6	63975.1	67748.6	2.50642	0.031746	0.102757	1.1011	1.0496	1.0514	1.0593	1.0592
294.184	8.786	Phe-Lys	[M+H]+	2a	m/z, MS/MS	264322	374978	801254	275782	493100	83204.9	59372.6	66895.4	90382.7	70244.1	5.96984	0.00793651	0.0424431	1.4511	1.3736	1.3707	1.3695	1.369
204.099	8.786	Asn-Ala	[M+H]+	2a	m/z, MS/MS	329473	137162	180080	422214	172330	256132	140816	146613	310082	221796	1.15419	0.84127	0.880648	0.33129	0.3114	0.32777	0.32921	0.3306
131.13	8.81	Agmatine	[M+H]+	2b	m/z, RT	17210	10161.9	41602.5	57968.4	17051.6	1334.48	2927.69	1334.48	3549.02	3226.3	11.6388	0.00793651	0.0424431	1.3073	1.2281	1.2271	1.2264	1.2264
359.243	8.823	Ala-Ile-Arg	[M+H]+	2a	m/z, MS/MS	232170	143096	323318	294696	162254	254409	119353	239504	273737	131547	1.13449	0.547619	0.701637	0.36061	0.51947	0.51873	0.51836	0.51995
288.205	8.859	Ile-Arg	[M+H]+	2a	m/z, MS/MS	3.15961e+06	5.38727e+06	8.64886e+06	2.69862e+06	4.87917e+06	1.44607e+06	940132	1.36169e+06	1.73141e+06	1.39596e+06	3.60329	0.00793651	0.0424431	1.398	1.3171	1.315	1.314	1.3135
260.199	8.862	Leu-Lys	[M+H]+	2a	m/z, MS/MS	679721	852849	1.50063e+06	662610	697284	209696	121739	175351	277399	206311	4.43525	0.00793651	0.0424431	1.5151	1.4239	1.4212	1.4198	1.4194
203.152	8.887	N,N-Dimethylarginine	[M+H]+	1	m/z, MS/MS, RT	1.20004e+07	6.1433e+06	1.01474e+07	1.26634e+07	7.49401e+06	6.75359e+06	4.17368e+06	3.1782e+06	6.24962e+06	9.14541e+06	1.6423	0.0952381	0.207332	1.1553	1.0863	1.0846	1.0847	1.0845
403.233	8.911	Asp-Ile-Arg	[M+H]+	2a	m/z, MS/MS	141200	25535	84283.5	176875	34296.3	87383.6	38847.3	52021.4	94907.3	69764.7	1.34779	1	1	0.47395	0.44525	0.44881	0.45096	0.45207
348.073	8.952	AMP	[M+H]+	1	m/z, MS/MS, RT	220453	127619	69983.5	434813	51558.3	163179	59472.8	98187.4	137702	107843	1.59684	0.84127	0.880648	0.57344	0.65032	0.65819	0.6575	0.65824
260.199	8.968	Ile-Lys	[M+H]+	2a	m/z, MS/MS	392326	386110	905477	451754	413015	157515	111181	146065	183957	172877	3.30314	0.00793651	0.0424431	1.4248	1.3524	1.3494	1.3481	1.3478
218.115	8.97	Ala-Gln	[M+H]+	2a	m/z, MS/MS	60651.6	61283	232915	53507	195750	3880.09	3761.39	11365.8	22547	18562.1	10.049	0.00793651	0.0424431	1.2833	1.2559	1.2531	1.2519	1.2515
306.162	9.033	Met-Arg	[M+H]+	2a	m/z, MS/MS	152743	169767	397773	160865	189615	57054.2	7461.57	26747	49121.5	24841.3	6.4806	0.00793651	0.0424431	1.4683	1.3882	1.3854	1.384	1.3836
325.046	9.045	UMP	[M+H]+	2b	m/z, RT	73531.4	64879.7	3121.49	136969	1561.29	33291.4	8404.7	18315.4	36066.1	36134.7	2.11828	0.690476	0.786376	0.68457	0.86761	0.87084	0.86995	0.87056
189.136	9.138	Targinine	[M+H]+	2b	m/z, RT	784347	383656	702804	929802	525682	344411	223086	171757	355119	471886	2.12372	0.015873	0.0619803	1.3684	1.286	1.2836	1.2827	1.2824
278.156	9.161	Met-Lys	[M+H]+	2a	m/z, MS/MS	106541	126692	234788	97703.7	150283	24666	6340.39	19142.6	34757.6	19725	6.84312	0.00793651	0.0424431	1.5779	1.4837	1.4805	1.479	1.4785
338.185	9.173	Tyr-Arg	[M+H]+	2a	m/z, MS/MS	345142	572746	930831	247917	619204	93092.5	70983.2	92233.8	134404	102770	5.5034	0.00793651	0.0424431	1.4517	1.3659	1.3636	1.3624	1.3619
89.1081	9.173	Putrescine	[M+H]+	2b	m/z, RT	125161	78981.2	108902	113504	60666.7	74829.9	51708	69777.6	60922.2	77793.8	1.45424	0.0952381	0.207332	1.1704	1.1141	1.1117	1.1125	1.1124
274.19	9.185	Val-Arg	[M+H]+	2a	m/z, MS/MS	2.25356e+06	3.40877e+06	7.52589e+06	1.75123e+06	5.0433e+06	573955	365221	501191	778436	607841	7.06943	0.00793651	0.0424431	1.3786	1.3122	1.3099	1.3086	1.3082
253.132	9.195	His-Pro	[M+H]+	2a	m/z, MS/MS	437277	146018	337707	509183	496661	197157	82803.4	166010	301892	215484	2.00016	0.0952381	0.207332	1.2182	1.1503	1.1495	1.1486	1.1482
349.058	9.227	Inosine-5'-monophosphate	[M+H]+	2b	m/z, RT	90237.9	5403.21	38617.8	109273	16356.1	16778.8	1334.48	3906.98	32672	19530.3	3.50147	0.222222	0.382284	0.95937	0.91898	0.91796	0.91847	0.91846
310.179	9.235	Lys-Tyr	[M+H]+	2a	m/z, MS/MS	98810.4	184541	291325	11033.2	176829	69658	53621.1	75314.9	100906	91933.3	1.94807	0.222222	0.382284	0.88147	0.87919	0.88123	0.88068	0.88037
375.238	9.237	Thr-Val-Arg	[M+H]+	2a	m/z, MS/MS	144298	163307	340311	72903.2	277525	106805	86116.9	131858	159122	80551.7	1.76869	0.222222	0.382284	0.94967	0.98	0.97996	0.97909	0.97881
184.075	9.257	Phosphocholine	[M+H]+	1	m/z, MS/MS, RT	5.31311e+06	2.56416e+06	6.23305e+06	7.11835e+06	4.21055e+06	1.21523e+06	321867	497871	1.44286e+06	968316	5.72163	0.00793651	0.0424431	1.5953	1.5005	1.4969	1.4954	1.4949
246.183	9.273	Val-Lys	[M+H]+	2a	m/z, MS/MS	151932	336014	570968	132306	470194	100040	108647	136232	114970	154337	2.70489	0.0555556	0.142361	1.184	1.1416	1.1396	1.1391	1.1387
234.111	9.28	Gln-Ser	[M+H]+	2a	m/z, MS/MS	275721	277387	484591	223027	463651	165610	82194.1	137435	242154	141137	2.24373	0.015873	0.0619803	1.3667	1.3103	1.3072	1.3059	1.3055
134.046	9.281	Aspartic acid	[M+H]+	2b	m/z, RT	351264	140532	198825	351396	256331	212243	67156.9	101332	255122	148313	1.6557	0.150794	0.289807	1.0166	0.95652	0.95588	0.95667	0.95635
275.137	9.285	Gln-Gln	[M+H]+	2a	m/z, MS/MS	508767	575465	1.17867e+06	425355	903562	197735	101711	186879	364147	183776	3.47288	0.00793651	0.0424431	1.4145	1.3489	1.346	1.3447	1.3442
227.116	9.288	His-Ala	[M+H]+	2a	m/z, MS/MS	791274	812559	990510	464914	1.05866e+06	967943	1.41485e+06	1.73633e+06	1.45927e+06	1.21837e+06	0.605865	0.031746	0.102757	1.3769	1.3477	1.3453	1.3441	1.3437
276.121	9.328	Glu-Gln	[M+H]+	2a	m/z, MS/MS	206148	61277.6	188455	335164	230871	58553.8	1334.48	9627.89	56142.6	43254.1	6.04995	0.00793651	0.0424431	1.456	1.3688	1.367	1.3657	1.3652
234.111	9.354	Ser-Gln	[M+H]+	2a	m/z, MS/MS	165013	120948	258334	151478	255998	76681.9	51011.5	72819.4	105580	84060.9	2.43947	0.00793651	0.0424431	1.4632	1.3975	1.394	1.3926	1.3922
110.072	9.383	N-.alpha.-(tert-Butoxycarbonyl)-L-histidine	[M+H-C6H10O4]+	2a	m/z, MS/MS	775358	335053	442578	731419	388693	631308	335002	342656	595670	659361	1.04255	0.690476	0.786376	0.12099	0.16904	0.1809	0.19857	0.19962
156.078	9.385	Histidine	[M+H]+	1	m/z, MS/MS, RT	8.8005e+06	3.56936e+06	5.5552e+06	7.86288e+06	4.40929e+06	6.89034e+06	3.82374e+06	3.75952e+06	7.20703e+06	7.53218e+06	1.0337	0.84127	0.880648	0.09698	0.24963	0.25504	0.26789	0.26887
130.099	9.437	1-Amino-1-cyclopentanecarboxylic acid	[M+H]+	2a	m/z, MS/MS	275772	136872	250572	294629	131754	227625	139917	153661	203606	236754	1.13315	0.690476	0.786376	0.4033	0.45443	0.45555	0.45843	0.45997
272.174	9.506	Arg-Pro	[M+H]+	2a	m/z, MS/MS	305734	108976	393503	392241	345589	132466	36151.4	93591.4	202010	125478	2.62176	0.0555556	0.142361	1.3723	1.3129	1.3103	1.3089	1.3085
213.1	9.507	His-Gly	[M+H]+	2a	m/z, MS/MS	328049	188550	373280	291265	437171	152867	166860	201518	271787	148515	1.71878	0.031746	0.102757	1.2944	1.2321	1.2291	1.2279	1.2277
227.116	9.538	Carnosine	[M+H]+	1	m/z, MS/MS, RT	130530	89455.7	363206	126768	217721	19300.3	26687.7	49416.4	53378.1	28129.7	5.24373	0.00793651	0.0424431	1.3324	1.2922	1.2897	1.2884	1.2879
246.158	9.572	Arg-Ala	[M+H]+	2a	m/z, MS/MS	2.12724e+06	2.81245e+06	8.54224e+06	1.78327e+06	3.79047e+06	482532	193465	309751	589241	495287	9.20441	0.00793651	0.0424431	1.2722	1.2307	1.2288	1.2277	1.2273
184.075	9.62	1-O-octyl-2-O-(N-methylcarbamoyl)-sn-glyceryl-3-phosphorylcholine	[M+H-C13H25O3N]+	2a	m/z, MS/MS	594178	191993	368204	1.34037e+06	238999	120891	56713.9	81481	102604	114827	5.73692	0.00793651	0.0424431	1.1014	1.0721	1.0732	1.0721	1.072
218.152	9.626	Ala-Lys	[M+H]+	2a	m/z, MS/MS	215008	162196	511020	128387	372962	46015.8	34957	34818.8	49164.2	33075.4	7.01694	0.00793651	0.0424431	1.3875	1.3272	1.3251	1.3237	1.3233
276.169	9.639	Thr-Arg	[M+H]+	2a	m/z, MS/MS	627131	251200	746557	549640	425315	101209	18350.7	49587.1	95723.4	74777.1	7.65455	0.00793651	0.0424431	1.6038	1.5068	1.5035	1.5024	1.5019
303.18	9.732	Gly-Ala-Arg	[M+H]+	2a	m/z, MS/MS	158745	106477	327070	226524	155804	7021.07	4075.76	1334.48	18492.6	6506.38	26.0383	0.00793651	0.0424431	1.5792	1.4845	1.4809	1.4793	1.4789
262.153	9.781	Ser-Arg	[M+H]+	2a	m/z, MS/MS	369986	287846	1.06538e+06	657503	605619	50634.1	9025.1	13231.6	66924.1	46364.5	16.0401	0.00793651	0.0424431	1.5014	1.424	1.4204	1.4191	1.4186
289.164	9.785	Asn-Arg	[M+H]+	2a	m/z, MS/MS	283010	180089	485881	353566	209501	30019.7	4017.34	28652.8	52451.7	32825	10.2188	0.00793651	0.0424431	1.5812	1.4855	1.4818	1.4803	1.4799
261.039	9.787	Glucose-6-phosphate	[M+H]+	2b	m/z, RT	161341	15471.8	24757.1	132806	24568.3	12345.1	5005.91	3760.46	5126.47	5825.7	11.1948	0.00793651	0.0424431	1.0868	1.1253	1.1225	1.1253	1.1249
223.077	9.856	Cystathionine	[M+H]+	2b	m/z, RT	17949.9	5117.86	14987.9	41953	8409.69	7251.99	1334.48	1334.48	6521.22	8168.22	3.59273	0.0555556	0.142361	1.0239	0.96811	0.97151	0.97051	0.97064
290.148	9.865	Asp-Arg	[M+H]+	2a	m/z, MS/MS	143723	25580.6	99396.3	437545	82703.8	54065.3	6204.99	20032	59916	48442.7	4.18183	0.0555556	0.142361	0.9148	0.87129	0.87768	0.87695	0.87706
241.033	9.911	Cystine	[M+H]+	1	m/z, MS/MS, RT	243536	79206.9	309531	430634	22261.7	283838	72837	57233.2	224380	139494	1.39521	0.547619	0.701637	0.44424	0.46762	0.47198	0.47157	0.47414
139.0513_121.0407	1.768_1.768	4-Imidazoleacrylic acid	[M+H]+_[M+H-H2O]+	2a	m/z, MS/MS	1.4206e+06	596608	6.56236e+06	885177	8.17144e+06	886497	617645	2.36567e+06	1.6756e+06	1.09812e+06	2.65464	0.84127	0.880648	0.78738	0.91509	0.91299	0.91218	0.91256
137.0469_273.0868	4.892_4.893	Hypoxanthine	[M+H]+_[2M+H]+	2a	m/z, MS/MS	7.82794e+07	8.29689e+07	5.59859e+07	5.61972e+07	2.84601e+07	6.38239e+07	6.87385e+07	5.82878e+07	6.48167e+07	6.88259e+07	0.930349	0.690476	0.786376	0.29055	0.635	0.63874	0.63963	0.64069
269.0904_537.1734_291.0725	6.201_6.2_6.201	Inosine	[M+H]+_[2M+H]+_[M+Na]+	2a	m/z, MS/MS	5.13387e+06	9.88879e+06	6.25301e+06	2.74067e+06	5.13964e+06	3.7842e+06	4.05748e+06	2.71361e+06	3.66677e+06	4.92695e+06	1.52258	0.0952381	0.207332	0.91588	0.964	0.96457	0.96372	0.96342
205.0991_188.0723	6.82_6.82	Tryptophan	[M+H]+_[M+H-NH3]+	1	m/z, MS/MS, RT	3.3841e+06	1.98506e+06	1.97979e+06	2.8792e+06	1.18263e+06	5.2545e+06	4.88075e+06	3.91109e+06	4.51523e+06	5.39664e+06	0.476278	0.00793651	0.0424431	1.6123	1.538	1.5343	1.5332	1.5327
306.0836_284.1014_322.0573	7.154_7.152_7.152	Guanosine	[M+Na]+_[M+H]+_[M+K]+	1	m/z, MS/MS, RT	2.23639e+06	4.83593e+06	6.10072e+06	860663	5.96139e+06	866467	972225	490749	779779	2.68722e+06	3.44955	0.0952381	0.207332	1.2189	1.1518	1.1498	1.1488	1.1485
150.0596_133.0329	7.364_7.364	Methionine	[M+H]+_[M+H-NH3]+	1	m/z, MS/MS, RT	1.18579e+07	5.91191e+06	7.91585e+06	1.01943e+07	5.30044e+06	1.36923e+07	1.16779e+07	9.27889e+06	1.26479e+07	1.43074e+07	0.668464	0.0555556	0.142361	1.2528	1.2247	1.2219	1.2225	1.2222
154.06_132.0778	8.014_8.017	Creatine	[M+Na]+_[M+H]+	1	m/z, MS/MS, RT	3.34556e+07	2.30211e+07	3.4183e+07	2.8228e+07	2.00699e+07	1.84657e+07	1.3861e+07	1.14106e+07	1.51899e+07	2.23665e+07	1.70933	0.015873	0.0619803	1.4045	1.3201	1.3173	1.3172	1.3169
280.0945_515.2171_296.0686	8.525_8.525_8.525	Glycerophosphocholine	[M+Na]+_[2M+H]+_[M+K]+	2a	m/z, MS/MS	1.86969e+07	1.04993e+07	2.45436e+07	2.14981e+07	2.72645e+07	5.44466e+06	2.0759e+06	2.10773e+06	5.01301e+06	8.63325e+06	4.40405	0.00793651	0.0424431	1.5919	1.4991	1.4955	1.494	1.4935
365.1085_343.1264_360.1531	8.792_8.797_8.797	Maltose	[M+Na]+_[M+H]+_[M+NH4]+	2a	m/z, MS/MS	3.11876e+07	2.71612e+07	3.45161e+07	4.35367e+07	2.37242e+07	2.31444e+07	1.555e+07	1.82873e+07	2.28022e+07	1.80404e+07	1.63687	0.00793651	0.0424431	1.3948	1.322	1.3199	1.3185	1.3186
325.1156_707.2275_343.1265_365.1072	8.862_8.86_8.863_8.862	Lactose	[M+H-H2O]+_[2M+Na]+_[M+H]+_[M+Na]+	2a	m/z, MS/MS	3.68509e+07	3.5798e+07	3.80629e+07	5.33381e+07	2.37212e+07	2.74588e+07	1.58312e+07	2.29339e+07	2.92719e+07	2.18e+07	1.60083	0.031746	0.102757	1.2531	1.21	1.2088	1.2078	1.2083
175.1205_349.2336	9.447_9.437	Arginine	[M+H]+_[2M+H]+	1	m/z, MS/MS, RT	7.36139e+07	3.91568e+07	5.4275e+07	7.65139e+07	3.89488e+07	5.79542e+07	3.77762e+07	3.99047e+07	5.59768e+07	5.77358e+07	1.13299	0.84127	0.880648	0.44737	0.42408	0.42688	0.43156	0.43265
130.0874_169.0962_147.114	9.522_9.523_9.522	Lysine	[M+H-NH3]+_[M+Na]+_[M+H]+	1	m/z, MS/MS, RT	1.55485e+07	5.90307e+06	1.08171e+07	1.60333e+07	7.28481e+06	9.93511e+06	5.31977e+06	5.4229e+06	9.77612e+06	1.0349e+07	1.36232	0.222222	0.382284	0.73723	0.69452	0.69458	0.69727	0.6975
283.0214_261.0393	9.627_9.627	Glucose 1-phosphate	[M+Na]+_[M+H]+	1	m/z, MS/MS, RT	1.68295e+06	112229	43667.3	2.88446e+06	454158	474465	117510	63631.1	232378	222348	4.66298	0.690476	0.786376	0.84165	0.87299	0.87493	0.87478	0.87454

## Sheet: HILIC-QE MSMS (-) Intra
Average Mz	Average Rt	Metabolite name	Adduct type	MSI Level	MSI Level	Treated_01	Treated_02	Treated_03	Treated_04	Treated_05	Control_01	Control_02	Control_03	Control_04	Control_05	Fold Change	p-val	FDR	Comp. 1	Comp. 2
197.06	1.075	Leucenol	[M-H]-	2a	m/z, MS/MS	669356	50400.7	112022	687.878	60962.9	78508.8	35116.5	16685.1	46827.2	1611.76	4.99822	0.309524	0.415646	0.64653	0.7038
144.044	1.098	4-Hydroxyquinoline	[M-H]-	2a	m/z, MS/MS	47883.5	35110	25146.6	39108.2	43831.1	291948	186637	249112	312261	66781.3	0.172651	0.00793651	0.039966	1.4191	1.3679
253.144	1.1	3-Furancarboxylic acid, tetrahydro-4-methylene-2-octyl-5-oxo-, (2R,3S)-rel-	[M-H]-	2a	m/z, MS/MS	253442	284929	252885	298044	261847	257471	273250	265231	281833	311313	0.97268	0.547619	0.617714	0.34814	0.35267
309.273	1.104	Eicosenoic acid	[M-H]-	2b	m/z, RT	7188	5203.57	4721.84	3121.49	1829.28	6227.25	7706.39	10833.5	5398.18	7712.88	0.582504	0.031746	0.0860806	1.1204	1.0714
309.173	1.105	C12-AE1S (TENTATIVE)	[M-H]-	2a	m/z, MS/MS	1.57172e+06	1.28202e+06	1.25916e+06	941824	1.21964e+06	1.40577e+06	1.44779e+06	1.74083e+06	1.53911e+06	1.45353e+06	0.826987	0.0952381	0.169982	1.0713	1.0192
165.978	1.107	2-Mercaptobenzothiazole	[M-H]-	2a	m/z, MS/MS	57666.8	39055	142513	95257	13803.1	33816.3	11226.7	167024	128687	7294.64	1.00071	0.690476	0.715861	0.00075586	0.16895
121.028	1.119	Benzoic acid	[M-H]-	1	m/z, MS/MS, RT	201719	170044	169722	162477	240419	290119	200682	189626	307589	111252	0.859099	0.547619	0.617714	0.46857	0.46107
177.054	1.133	Coniferylaldehyde	[M-H]-	2b	m/z, RT	7878.05	9879.84	10693.6	11556.1	13849.8	9286.62	12091.9	12744.8	9641.8	10771.3	0.987549	1	1	0.069404	0.082787
163.075	1.171	4-Isopropylbenzoic acid	[M-H]-	2b	m/z, RT	6676.98	15637.8	12353.6	27158.2	1365.99	6183.66	14886	3198.48	8736.69	2674.52	1.77112	0.420635	0.511289	0.63423	0.68747
221.081	1.216	Monoisobutyl phthalate	[M-H]-	2a	m/z, MS/MS	269852	650384	441819	592518	909905	205884	455001	222486	296601	321601	1.90765	0.0952381	0.169982	1.1005	1.0926
187.133	1.234	10-Hydroxydecanoic acid	[M-H]-	2b	m/z, RT	44012.3	51639.7	68504.7	45139.6	55148.5	31926.4	37305.1	41335.4	33036.4	49253.2	1.3712	0.031746	0.0860806	1.1745	1.1222
213.963	1.294	2-Benzothiazolesulfonic acid	[M-H]-	2a	m/z, MS/MS	269649	94792.7	296929	222886	85366.4	88357.4	32486.5	609650	161869	26370.5	1.05539	0.420635	0.511289	0.052548	0.12805
159.101	1.304	3-Hydroxyoctanoic acid	[M-H]-	2a	m/z, MS/MS	171643	221897	276549	190573	237713	138273	140169	177311	148297	178627	1.40336	0.031746	0.0860806	1.2707	1.2083
151.039	1.31	P-Anisic acid	[M-H]-	2b	m/z, RT	15455.6	18011.8	22815	17231.7	9100.83	14107.1	57891.6	13228.8	14675.5	15626.1	0.7151	0.690476	0.715861	0.43152	0.48807
131.07	1.4	6-Hydroxycaproic acid	[M-H]-	2b	m/z, RT	180615	210572	277357	189338	278618	119261	109254	130845	131831	159730	1.74599	0.00793651	0.039966	1.4318	1.3611
235.097	1.428	Carboxyibuprofen	[M-H]-	2b	m/z, RT	13579.6	908.13	827.841	1880.27	2158.03	1201.86	579.602	649.155	855.957	2390.74	3.40898	0.309524	0.415646	0.6287	0.67569
197.081	1.446	(-)-Camphanic acid	[M-H]-	2a	m/z, MS/MS	13010	44599.3	872161	30153.8	70194	33626.2	118461	542382	113036	160981	1.06364	0.309524	0.415646	0.039596	0.41204
187.041	1.458	1-Hydroxy-2-naphthoic acid	[M-H]-	2b	m/z, RT	8547.49	139191	118375	1268.34	22457	280.991	625.971	840.192	280.991	954.257	97.183	0.00793651	0.039966	0.97947	0.97697
129.018	1.688	Citraconic acid	[M-H]-	2b	m/z, RT	299466	423118	652070	244249	289260	195675	155797	165291	162241	336052	1.87986	0.0555556	0.118687	1.0558	1.0186
165.018	1.735	Phthalic acid	[M-H]-	1	m/z, MS/MS, RT	706609	1.23907e+06	1.80077e+06	1.54174e+06	2.12292e+06	467946	454383	329259	529986	1.02875e+06	2.6371	0.015873	0.0573871	1.3219	1.2653
137.034	1.766	Urocanic acid	[M-H]-	2a	m/z, MS/MS	530110	196526	2.60181e+06	339869	2.91907e+06	388901	195424	893703	608622	462163	2.58449	0.690476	0.715861	0.73449	0.80148
207.065	1.844	Benzylsuccinic acid	[M-H]-	2b	m/z, RT	76558.5	3192.02	10040.4	4606.83	14690.7	2577.14	2269.26	2286.88	3814.25	3538.82	7.53043	0.031746	0.0860806	0.74874	0.78743
159.065	1.993	3-Methyladipic acid	[M-H]-	2b	m/z, RT	20576.7	28084.8	160808	23907.6	32376.9	20469.7	38028.4	93073.9	42639.3	47221.4	1.10074	0.547619	0.617714	0.099914	0.45533
165.054	2.031	3-Phenyllactic acid	[M-H]-	1	m/z, MS/MS, RT	228921	134283	151519	259839	89636.8	56889.1	35845.4	16475.5	30201.5	219498	2.40785	0.0555556	0.118687	1.016	0.96546
111.019	2.389	Uracil	[M-H]-	2b	m/z, RT	7.35191e+06	6.79956e+06	9.51083e+06	4.57375e+06	5.89e+06	8.66419e+06	1.08001e+07	6.52541e+06	8.06286e+06	1.32474e+07	0.721481	0.150794	0.256168	0.94019	1.0405
129.054	2.507	4-Methyl-2-oxovaleric Acid	[M-H]-	2b	m/z, RT	301028	263751	293207	161029	332021	555151	582425	852882	732478	264019	0.452312	0.0555556	0.118687	1.2827	1.2194
241.082	2.64	Thymidine	[M-H]-	2b	m/z, RT	24367.6	31205.2	28343	11892.5	35480	23967.7	24837.6	20756.3	21841.3	25768.7	1.12048	0.309524	0.415646	0.40418	0.39922
227.066	3.047	2-Deoxyuridine	[M-H]-	2b	m/z, RT	38018.8	27438.1	40163.9	14500.8	56473.3	29020	37993.2	30192.2	28773.3	25369	1.16682	0.547619	0.617714	0.40957	0.3901
115.039	3.098	Ketoisovaleric acid	[M-H]-	2b	m/z, RT	72963.9	61106.2	63336.9	39627.9	69509.3	107966	111779	145703	142289	56893.8	0.542911	0.0952381	0.169982	1.259	1.1964
190.053	3.1	N-Acetyl-L-methionine	[M-H]-	2a	m/z, MS/MS	3.1009e+06	2.40255e+06	2.42324e+06	1.98146e+06	1.65114e+06	2.97135e+06	2.76867e+06	2.35691e+06	2.98281e+06	3.11868e+06	0.814124	0.222222	0.34058	0.95963	0.93871
218.102	3.357	D-Pantothenic acid	[M-H]-	2a	m/z, MS/MS	846297	343221	302066	984798	1.02486e+06	1.5926e+06	1.22121e+06	1.03612e+06	1.54828e+06	1.73265e+06	0.490999	0.00793651	0.039966	1.3495	1.4032
117.018	3.842	Succinic acid	[M-H]-	2a	m/z, MS/MS	2.67744e+06	2.98881e+06	4.20559e+06	2.00442e+06	3.83394e+06	1.06466e+06	762733	666692	886064	859743	3.70533	0.00793651	0.039966	1.5417	1.4702
187.041	3.943	Demethoxycurcumin	[M-H-C9H10O2]-	2a	m/z, MS/MS	3.11471e+06	5.30851e+06	7.3279e+06	328.749	2.04424e+06	5311.94	628.753	1139.73	623.188	25709.3	532.599	0.150794	0.256168	1.2084	1.1647
281.088	4.127	2'-O-Methylinosine	[M-H]-	2b	m/z, RT	69015.7	134505	137422	21134.4	70286.2	14385.3	14158.1	6875.48	14635.7	52514.8	4.21533	0.015873	0.0573871	1.2115	1.1667
130.049	4.701	N-Acetyl-L-alanine	[M-H]-	2a	m/z, MS/MS	1.00928e+06	625934	914795	810958	590021	867110	677607	631554	884366	913516	0.99417	1	1	0.028278	0.56176
243.061	4.872	Uridine	[M-H]-	2a	m/z, MS/MS	1.4477e+06	5.38745e+06	2.93206e+06	818197	3.54992e+06	1.83502e+06	2.0425e+06	2.47581e+06	1.75836e+06	1.32497e+06	1.49791	0.547619	0.617714	0.64033	0.82406
135.03	4.894	Hypoxanthine	[M-H]-	1	m/z, MS/MS, RT	1.72054e+07	1.92197e+07	1.15177e+07	1.13292e+07	5.05319e+06	1.3667e+07	1.55118e+07	1.27305e+07	1.42819e+07	1.55054e+07	0.897187	0.690476	0.715861	0.34439	0.57707
241.119	5.264	Pyroglutamyl-Isoleucine	[M-H]-	2a	m/z, MS/MS	616875	224620	325166	665592	1.18841e+06	974541	1.12568e+06	875605	1.12839e+06	1.39394e+06	0.549395	0.0952381	0.169982	1.1667	1.2268
87.0073	5.278	Pyruvic acid	[M-H]-	2b	m/z, RT	593585	373836	705969	362829	1.05127e+06	319315	63313	240571	302409	73795	3.08934	0.00793651	0.039966	1.2564	1.1935
540.33	5.518	LPC 16:0	[M+FA-H]-	2a	m/z, MS/MS	40889.7	44471.2	123334	33734.2	207561	133795	190625	133830	140105	79389.8	0.663953	0.222222	0.34058	0.67224	0.70327
157.035	5.602	Allantoin	[M-H]-	2b	m/z, RT	4246.62	3109.56	3368.87	3722.57	3200.7	12556.5	12200.4	47126.8	12217.1	9077.04	0.189405	0.00793651	0.039966	1.0293	0.97864
277.155	5.641	Phe-Leu	[M-H]-	2a	m/z, MS/MS	519954	543784	528567	326202	226345	339595	792500	780292	570129	342930	0.759119	0.222222	0.34058	0.64703	0.76839
480.309	5.73	LPE 18:0	[M-H]-	2a	m/z, MS/MS	28286.6	22871.4	83883.2	19002.4	215898	38020.1	54819.3	38010.8	36466.7	46358.9	1.73132	0.690476	0.715861	0.4857	0.50967
478.293	5.749	LPE 18:1	[M-H]-	2a	m/z, MS/MS	24266.7	28799.8	87941	15100.8	255017	36144	54558.7	33648.5	30871.9	34799.3	2.16356	0.690476	0.715861	0.56181	0.55294
311.139	5.757	Phe-Phe	[M-H]-	2a	m/z, MS/MS	154215	187356	179129	97524.7	73422.9	136381	250451	255172	180102	111933	0.740491	0.309524	0.415646	0.72611	0.80611
296.099	5.782	3'-O-Methylguanosine	[M-H]-	2b	m/z, RT	27760.3	57458.5	53248.7	9035.73	30435.9	3453.5	3019.5	2096.77	3111.31	17499.4	6.09789	0.015873	0.0573871	1.2851	1.2502
452.278	5.791	LPE 16:0	[M-H]-	2a	m/z, MS/MS	30092	30281.8	84861.8	16389.7	248579	43925.5	69151.7	47832.5	47999.4	39368.4	1.6522	0.690476	0.715861	0.43739	0.43984
263.139	6.083	Phe-Val	[M-H]-	2a	m/z, MS/MS	187920	203711	223522	107984	89949.3	106545	220633	199469	171968	121328	0.991638	1	1	0.024101	0.44796
243.171	6.087	Ile-Leu	[M-H]-	2a	m/z, MS/MS	3.69881e+06	2.81207e+06	3.19498e+06	3.16686e+06	1.4049e+06	4.99262e+06	6.75152e+06	6.28911e+06	6.8714e+06	4.67922e+06	0.482615	0.00793651	0.039966	1.5058	1.4379
267.073	6.202	Inosine	[M-H]-	1	m/z, MS/MS, RT	2.68142e+06	5.47326e+06	3.89137e+06	1.33681e+06	2.73542e+06	1.79128e+06	1.99357e+06	1.22986e+06	1.69164e+06	2.3722e+06	1.77542	0.0952381	0.169982	0.98069	1.0219
277.155	6.216	Ile-Phe	[M-H]-	2a	m/z, MS/MS	812909	828109	863742	533041	353548	995328	1.92533e+06	1.93391e+06	1.48586e+06	786356	0.475859	0.0555556	0.118687	1.2364	1.1855
316.166	6.239	Ile-Trp	[M-H]-	2a	m/z, MS/MS	205467	168604	196613	152172	86488.2	267413	395635	423380	350431	228563	0.48597	0.00793651	0.039966	1.4056	1.3353
261.127	6.322	Met-Ile	[M-H]-	2a	m/z, MS/MS	205154	227384	272419	94164.5	102890	141800	230233	250504	214908	117207	0.944858	0.690476	0.715861	0.14593	0.33953
150.041	6.433	Guanine	[M-H]-	2a	m/z, MS/MS	215803	392337	467570	113672	239257	94839.6	117001	87920.6	110839	253448	2.15141	0.0952381	0.169982	1.0457	0.9935
263.139	6.639	Val-Phe	[M-H]-	2a	m/z, MS/MS	849875	1.13993e+06	1.26585e+06	646052	588519	781090	1.2446e+06	1.53495e+06	1.20938e+06	772224	0.810181	0.420635	0.511289	0.60441	0.6141
302.15	6.64	Val-Trp	[M-H]-	2a	m/z, MS/MS	128230	148152	153274	71052.2	84072	106102	220166	233580	195921	113171	0.67298	0.222222	0.34058	0.92147	0.90983
229.155	6.651	Val-Leu	[M-H]-	2a	m/z, MS/MS	1.83738e+06	1.93917e+06	2.53279e+06	1.43848e+06	1.39544e+06	2.02282e+06	3.63712e+06	3.00791e+06	3.02265e+06	1.91496e+06	0.672029	0.0555556	0.118687	1.087	1.0329
160.006	6.657	S-Carboxymethyl-L-cysteine	[M-H-H2O]-	2a	m/z, MS/MS	1.6109e+06	1.90768e+06	270935	989365	141318	777925	1.22097e+06	116085	565242	1.40008e+06	1.20584	0.690476	0.715861	0.24104	0.62329
229.155	6.739	Ile-Val	[M-H]-	2a	m/z, MS/MS	734346	841650	998747	565853	931413	923564	1.36842e+06	833022	1.1373e+06	1.18226e+06	0.747903	0.150794	0.256168	1.0702	1.075
261.127	6.751	Ile-Met	[M-H]-	2a	m/z, MS/MS	393330	344210	335111	297440	248609	414106	771529	512810	568575	464795	0.592537	0.00793651	0.039966	1.3151	1.251
203.082	6.816	Tryptophan	[M-H]-	1	m/z, MS/MS, RT	295635	160590	171980	243670	112352	406474	415224	288067	376965	387879	0.52503	0.015873	0.0573871	1.4565	1.4197
164.07	6.839	Phenylalanine	[M-H]-	1	m/z, MS/MS, RT	1.55117e+06	930134	1.02995e+06	1.19598e+06	599208	2.14292e+06	2.01255e+06	1.44586e+06	1.67086e+06	1.69289e+06	0.591901	0.015873	0.0573871	1.3594	1.3145
243.061	6.918	Pseudouridine	[M-H]-	1	m/z, MS/MS, RT	182523	240315	380446	90178.3	285452	36131	30835.8	14925.9	35670.1	118948	4.9846	0.015873	0.0573871	1.3561	1.2883
130.086	6.972	Norleucine	[M-H]-	2b	m/z, RT	292187	203636	203926	243672	156221	333788	289838	230201	309619	304261	0.749224	0.0555556	0.118687	1.1576	1.1445
293.15	7.061	Ile-Tyr	[M-H]-	2a	m/z, MS/MS	125545	107760	159417	72387.8	69388.9	95059.4	228608	218131	194413	101747	0.63786	0.222222	0.34058	0.93023	0.89061
130.086	7.149	Isoleucine	[M-H]-	2b	m/z, RT	103362	57185	77004.4	100367	52444.8	113063	102906	73904.4	103670	122277	0.756782	0.0952381	0.169982	0.95358	1.0417
282.084	7.152	Guanosine	[M-H]-	1	m/z, MS/MS, RT	95675.9	308813	468709	37258.3	453110	34987.6	44334.5	21208.8	33123.6	120753	5.35977	0.0555556	0.118687	1.1237	1.0688
155.008	7.348	Orotic acid	[M-H]-	2b	m/z, RT	136069	56414.7	84457.1	116141	57317.4	28012	19847.4	22020.3	22745.5	30350.8	3.6625	0.00793651	0.039966	1.416	1.3711
148.042	7.366	Methionine	[M-H]-	2b	m/z, RT	216788	106320	134209	174804	96522.1	228766	211353	154476	208881	245131	0.694867	0.0952381	0.169982	1.103	1.1287
343.129	7.376	Tyr-Tyr	[M-H]-	2b	m/z, RT	4344.27	8139.53	10147.8	5051.67	2026.75	9537.94	15095.6	19132.4	11580.9	10244.6	0.452956	0.015873	0.0573871	1.2778	1.2152
265.119	7.41	Thr-Phe	[M-H]-	2a	m/z, MS/MS	129358	89354.7	118373	87458.2	50805.4	118499	209446	205950	184904	99065.6	0.581207	0.0555556	0.118687	1.1547	1.1017
179.055	7.461	Sorbose	[M-H]-	2b	m/z, RT	33631.2	113900	127036	29048.2	148903	7908.56	5066.19	2656.9	3510.07	22770.5	10.7968	0.00793651	0.039966	1.3021	1.2427
181.07	7.576	D-Sorbitol	[M-H]-	2a	m/z, MS/MS	980181	746183	1.89364e+06	717095	1.25007e+06	4699.88	7686.92	3782.72	2863.7	13149.1	173.61	0.00793651	0.039966	1.507	1.4317
112.984	7.641	Acetylenedicarboxylic acid	[M-H]-	2b	m/z, RT	8.66991e+07	7.32219e+07	8.69472e+07	1.00003e+08	4.79139e+07	7.70189e+07	6.70008e+07	7.16459e+07	7.87969e+07	6.46311e+07	1.09939	0.309524	0.415646	0.45257	0.42993
201.123	7.683	Ala-Ile	[M-H]-	1	m/z, MS/MS, RT	149525	120974	172879	145475	135555	157356	164278	156542	186845	159417	0.87867	0.0952381	0.169982	0.97696	1.1932
187.107	7.686	Gly-Ile	[M-H]-	2b	m/z, RT	122558	89428.5	157436	107740	144771	102836	121521	97991.8	122324	117574	1.10616	0.420635	0.511289	0.52178	0.74747
181.07	7.717	Mannitol	[M-H]-	1	m/z, MS/MS, RT	3.24843e+06	2.73013e+06	8.15774e+06	5.04196e+06	3.97122e+06	25801.1	33813.5	24847.8	17969.5	50896.5	150.98	0.00793651	0.039966	1.4803	1.4072
116.07	7.72	Valine	[M-H]-	2b	m/z, RT	55974.2	30689.8	43370	51190.5	41500.5	59192.7	46741.9	33282.2	53260.4	71454.3	0.843875	0.309524	0.415646	0.60934	0.91613
114.055	7.731	Proline	[M-H]-	2b	m/z, RT	6717.12	911.385	3517.51	2897.99	6851.66	4975.31	5453.83	4391.07	3561.08	9386.78	0.752507	0.420635	0.511289	0.52146	0.69049
173.092	7.901	Gly-Val	[M-H]-	2b	m/z, RT	294393	174072	326862	268748	345305	253034	198419	182266	270889	296910	1.173	0.420635	0.511289	0.63481	0.93483
259.129	7.941	gamma-Glutamylleucine	[M-H]-	2b	m/z, RT	49164.9	30629	98811.4	65713	103308	23867.6	14333.3	11993.6	28027.7	38302.9	2.98327	0.015873	0.0573871	1.2743	1.2544
217.119	7.945	Ile-Ser	[M-H]-	2a	m/z, MS/MS	654850	392291	659144	582236	572323	618512	510836	477843	693996	655712	0.967515	0.84127	0.865832	0.18189	0.89793
88.0389	8.016	Alanine	[M-H]-	2b	m/z, RT	231013	165135	252554	205612	144339	147806	101218	84005.3	125816	163587	1.60444	0.031746	0.0860806	1.258	1.2065
187.108	8.019	N-epsilon-Acetyllysine	[M-H]-	2b	m/z, RT	60141.6	24558.6	34274.6	57646.2	39404.4	24688.3	19762.1	15690.1	25183.5	35535.7	1.78741	0.0952381	0.169982	1.1396	1.0827
258.145	8.03	Leu-Gln	[M-H]-	2a	m/z, MS/MS	493774	272974	516065	618942	408746	392617	300967	260548	425880	500664	1.22855	0.309524	0.415646	0.6672	0.86145
203.103	8.032	Ser-Val	[M-H]-	2a	m/z, MS/MS	129995	93471.2	202554	96115.3	190565	54373.2	74286.5	61146.7	87630.3	84923.3	1.96683	0.00793651	0.039966	1.237	1.1904
196.072	8.046	N-Acetylhistidine	[M-H]-	2b	m/z, RT	12176.7	4623.11	18221.2	11279.5	7878.05	4645.17	5003.13	1659.98	7181.51	4454.13	2.36135	0.0555556	0.118687	1.1539	1.1296
237.087	8.062	Gly-Tyr	[M-H]-	1	m/z, MS/MS, RT	119281	127997	223284	69361.8	117172	42433.4	46686.3	62285.5	58179.1	44329.8	2.58786	0.00793651	0.039966	1.2833	1.2198
244.13	8.072	Leu-Asn	[M-H]-	2a	m/z, MS/MS	129613	126214	208546	95241.9	151303	65082.4	97510.5	92536.1	96478.3	90259.4	1.6089	0.031746	0.0860806	1.1931	1.1342
279.098	8.115	Asp-Phe	[M-H]-	2b	m/z, RT	37965.7	30382.7	50553.6	44083.9	24623.7	42436.2	23595.8	24505.6	41856.6	45227.5	1.05623	0.690476	0.715861	0.18257	0.77711
244.129	8.173	Ile-Asn	[M-H]-	2a	m/z, MS/MS	180895	104654	227775	193539	170212	126502	105736	85919.3	144470	156967	1.41556	0.0952381	0.169982	1.0425	1.1228
118.049	8.21	Threonine	[M-H]-	1	m/z, MS/MS, RT	7.47101e+06	4.14476e+06	7.41664e+06	7.22424e+06	3.782e+06	6.0303e+06	4.00859e+06	3.43236e+06	5.50021e+06	6.40917e+06	1.18353	0.309524	0.415646	0.52952	0.7011
245.113	8.226	Val-Glu	[M-H]-	2a	m/z, MS/MS	145791	77359.2	317003	215489	303232	63910.2	35088.7	30341.5	84009.9	99650.8	3.38298	0.031746	0.0860806	1.2762	1.2603
159.076	8.258	Ala-Ala	[M-H]-	1	m/z, MS/MS, RT	317663	252621	636980	230168	556931	154750	214520	242247	257838	169226	1.92028	0.0555556	0.118687	1.0671	1.0319
203.103	8.292	Val-Ser	[M-H]-	2a	m/z, MS/MS	408356	326623	737156	308686	586528	244259	260102	288441	378094	257212	1.65768	0.031746	0.0860806	1.0537	1.0387
244.13	8.359	Val-Gln	[M-H]-	2a	m/z, MS/MS	114223	90137	219403	99189	189999	56483.9	61909.9	57331.5	86081.6	72471.6	2.1328	0.00793651	0.039966	1.2194	1.1857
189.087	8.408	Thr-Ala	[M-H]-	2a	m/z, MS/MS	262239	123866	249283	248813	200799	199265	165673	183489	266653	184287	1.08569	0.547619	0.617714	0.3302	0.60034
164.037	8.498	Methioninesulfoxide	[M-H]-	2b	m/z, RT	39746.1	18865.7	36494.4	49371	36593.2	27622.5	21929.4	12009.4	24918.3	24966.5	1.62474	0.0952381	0.169982	1.1321	1.0966
230.114	8.518	Val-Asn	[M-H]-	2a	m/z, MS/MS	239415	133808	442475	256376	344172	120120	97029.2	91703.3	156328	146892	2.31386	0.031746	0.0860806	1.2525	1.241
145.06	8.534	Glutamine	[M-H]-	1	m/z, MS/MS, RT	4.8787e+06	1.91599e+06	3.98636e+06	6.2145e+06	2.32609e+06	3.01245e+06	1.74945e+06	1.50992e+06	2.81977e+06	3.44842e+06	1.5408	0.222222	0.34058	0.82231	0.82324
104.034	8.602	Serine	[M-H]-	1	m/z, MS/MS, RT	6.34423e+06	2.85688e+06	4.2575e+06	5.13399e+06	3.19418e+06	4.0598e+06	2.5548e+06	2.22911e+06	3.68305e+06	4.33712e+06	1.29192	0.309524	0.415646	0.71426	0.7105
189.087	8.611	Ala-Thr	[M-H]-	2a	m/z, MS/MS	572675	538914	1.75463e+06	433246	1.62054e+06	163475	208696	194550	304140	228104	4.47694	0.00793651	0.039966	1.1731	1.1331
131.045	8.668	Asparagine	[M-H]-	1	m/z, MS/MS, RT	2.51795e+06	1.3226e+06	2.00145e+06	3.07298e+06	1.63116e+06	1.99455e+06	1.23902e+06	1.09401e+06	1.99284e+06	2.35964e+06	1.21498	0.309524	0.415646	0.54398	0.66506
216.098	8.682	Gln-Ala	[M-H]-	2a	m/z, MS/MS	559968	390022	656554	505983	375122	305951	307841	341880	509683	264169	1.43834	0.0555556	0.118687	1.0656	1.0143
102.055	8.704	N-Methylalanine	[M-H]-	2b	m/z, RT	1.36924e+06	704275	1.2215e+06	1.45161e+06	937558	704102	320067	383330	690955	620502	2.09057	0.00793651	0.039966	1.3658	1.2993
146.044	8.704	Glutamic acid	[M-H]-	1	m/z, MS/MS, RT	3.21933e+07	1.65844e+07	2.84121e+07	3.38131e+07	2.1473e+07	1.64025e+07	7.732e+06	8.98247e+06	1.59242e+07	1.42513e+07	2.09307	0.00793651	0.039966	1.3684	1.3009
128.034	8.705	Pyroglutamic acid	[M-H]-	1	m/z, MS/MS, RT	1.67043e+06	904256	1.51815e+06	1.78741e+06	1.20734e+06	891456	422115	516028	893778	786890	2.0191	0.00793651	0.039966	1.3794	1.3124
217.082	8.722	Glu-Ala	[M-H]-	2a	m/z, MS/MS	1.15559e+06	366847	730069	1.61011e+06	705145	560397	213086	297671	605544	473556	2.12429	0.0555556	0.118687	1.034	0.98395
219.098	8.735	Thr-Thr	[M-H]-	2a	m/z, MS/MS	469555	291493	881453	609599	624636	202252	169114	167496	289337	295698	2.55961	0.015873	0.0573871	1.3324	1.3027
175.071	8.74	Ser-Ala	[M-H]-	2a	m/z, MS/MS	415347	279215	581453	395329	462519	338554	333623	350464	463411	320783	1.181	0.420635	0.511289	0.66195	0.82663
267.146	8.741	Leu-His	[M-H]-	2a	m/z, MS/MS	303724	140947	255099	368678	186247	205240	152694	138724	227977	222060	1.32534	0.309524	0.415646	0.75587	0.77639
225.061	8.752	myo-Inositol	[M+HCO2]-	2a	m/z, MS/MS	804887	573292	1.28455e+06	1.02136e+06	406555	545560	429062	392610	602549	592409	1.59654	0.222222	0.34058	0.95466	0.96532
105.018	8.777	D-GLYCERIC ACID	[M-H]-	2a	m/z, MS/MS	504545	945364	683218	253518	911073	30344.3	30716.1	18731.8	39706.9	153108	12.097	0.00793651	0.039966	1.4653	1.4472
179.055	8.863	D(-)-Fructose	[M-H]-	2a	m/z, MS/MS	248535	189118	262148	375014	135048	162243	86754	121176	187203	115096	1.79913	0.031746	0.0860806	1.1243	1.0681
455.101	8.864	6.alpha.-Mannobiose	[M+C2F3O2]-	2a	m/z, MS/MS	684849	682769	709315	877483	497724	580252	387418	502539	618619	458286	1.35531	0.0555556	0.118687	1.1328	1.0816
201.135	8.891	N,N-Dimethylarginine	[M-H]-	2b	m/z, RT	60116.7	27247.1	47433.2	57450.9	40026.1	28235.4	20979.8	13025.8	30518.6	45200.6	1.68363	0.0952381	0.169982	1.0983	1.0671
171.005	8.904	Disodium Glycerophoshate 5.5-Hydrate	[M-H]-	2a	m/z, MS/MS	96508	100064	600524	115651	350485	725.199	4293.69	569.401	585.167	4674.84	116.445	0.00793651	0.039966	1.1455	1.1225
167.996	8.935	Cysteic Acid	[M-H]-	2b	m/z, RT	14935.9	2950.07	3948.25	8397.76	4609	2885.96	3472.98	2661.53	9553.7	9638.09	1.23496	0.547619	0.617714	0.29139	0.2865
346.055	8.953	Adenosine 5'-monophosphate	[M-H]-	2a	m/z, MS/MS	139653	82918.6	38286.8	293274	31975.5	91775.6	39214.5	59068.4	93604.4	66188.7	1.6753	1	1	0.55388	0.54593
323.028	9.045	Uridine 5'-monophosphate	[M-H]-	2a	m/z, MS/MS	123807	95560.8	21903.6	221109	21401.3	51708	21197.7	31012.9	58217.1	44228.8	2.34431	0.420635	0.511289	0.7946	0.82943
247.093	9.052	Glu-Thr	[M-H]-	2b	m/z, RT	18117	2708.11	20804.5	36064.8	27858	3225.37	706.651	666.775	2608.67	5332.34	8.41739	0.031746	0.0860806	1.308	1.2475
205.082	9.075	Ser-Thr	[M-H]-	2a	m/z, MS/MS	170466	95985.1	285569	204721	284004	69438.2	54610.6	62000.8	105921	73374	2.84867	0.015873	0.0573871	1.3608	1.31
188.066	9.158	Gly-Gly-Gly	[M-H]-	2b	m/z, RT	31642.4	7058.89	22706.5	42954.4	22071.8	21207	8222.94	11789.6	24329.4	26074.7	1.37993	0.547619	0.617714	0.57846	0.70698
132.029	9.234	L-Aspartic acid	[M-H]-	2a	m/z, MS/MS	1.7472e+06	723776	936357	1.53884e+06	1.25073e+06	1.13581e+06	525677	657844	1.2934e+06	946400	1.35923	0.309524	0.415646	0.75744	0.73263
229.011	9.262	Ribose-5-phosphate	[M-H]-	1	m/z, MS/MS, RT	206709	66547.3	156786	351665	112255	57383.4	20360.3	26969.6	72154.5	22794.6	4.47737	0.015873	0.0573871	1.2033	1.1453
166.974	9.281	Phospho(enol)pyruvic acid	[M-H]-	2a	m/z, MS/MS	979076	179120	173750	1.75233e+06	285293	52194.8	989.497	5176.54	75097.9	16010.9	22.5435	0.00793651	0.039966	1.0213	0.99855
191.018	9.3	Citric acid	[M-H]-	2a	m/z, MS/MS	194230	210029	210974	209864	200697	186025	94355.6	157915	160601	134489	1.39871	0.00793651	0.039966	1.3681	1.3033
191.066	9.373	Ser-Ser	[M-H]-	2a	m/z, MS/MS	135342	116724	199932	79013.8	299596	84341	85336	100434	122862	83893	1.7418	0.222222	0.34058	0.92197	0.88193
173.103	9.434	Arginine	[M-H]-	1	m/z, MS/MS, RT	3.83305e+06	1.70995e+06	2.58246e+06	3.86929e+06	1.74365e+06	2.56692e+06	1.68849e+06	1.68465e+06	2.68969e+06	2.94464e+06	1.18696	0.420635	0.511289	0.46519	0.52027
154.061	9.512	Histidine	[M-H]-	2a	m/z, MS/MS	1.23041e+06	461905	651002	1.00971e+06	547199	1.20886e+06	832667	670462	1.18398e+06	1.39309e+06	0.737414	0.222222	0.34058	0.76632	0.90837
145.097	9.521	Lysine	[M-H]-	2b	m/z, RT	250858	78890.1	161785	228390	107546	147285	89144.7	88412.1	151285	171886	1.27693	0.547619	0.617714	0.55245	0.60162
225.098	9.542	Carnosine	[M-H]-	1	m/z, MS/MS, RT	61421.9	65619.7	203579	49355.8	166221	14740.4	14085.7	15959	24819	16105.5	6.37265	0.00793651	0.039966	1.2344	1.1859
184.984	9.617	D-2-Phosphoglyceric acid	[M-H]-	2a	m/z, MS/MS	179245	7141.35	1835.79	356622	14136.2	3338.51	3807.76	5036.51	4684.11	6823.54	23.5952	0.150794	0.256168	0.8214	0.8087
259.022	9.785	Glucose-6-phosphate	[M-H]-	2b	m/z, RT	328.749	151163	179416	328.749	92731.2	84765.7	28709.3	16490.4	35412.3	48479.8	1.98248	0.690476	0.715861	0.61246	0.59586
221.059	9.855	Cystathionine	[M-H]-	2b	m/z, RT	23560.4	8807.88	28865.9	28199.8	14603.9	9917.23	2532.63	3912.55	11289.7	8270.23	2.89618	0.031746	0.0860806	1.2853	1.24
195.05	9.893	L-Gulono-1,4-lactone	[M+OH]-	2a	m/z, MS/MS	378241	172010	215830	277535	165180	153775	79246.9	84409.6	143026	134174	2.03285	0.00793651	0.039966	1.2299	1.1838
239.016	9.911	Cystine	[M-H]-	1	m/z, MS/MS, RT	222196	54446.5	262232	418270	25250.8	158216	46402.5	37542.5	140216	88595.7	2.08589	0.420635	0.511289	0.73959	0.74671
341.1079_387.1136_377.0847	8.362_8.36_8.36	Sucrose	[M-H]-_[M+HCO2]-_[M+Cl]-	2a	m/z, MS/MS	216444	91205.7	206633	117263	285122	713331	93069.3	116651	113186	87952.1	0.815403	0.420635	0.511289	0.19714	0.39117
341.1082_387.1136_377.0844	8.798_8.798_8.795	Lactose B	[M-H]-_[M+HCO2]-_[M+Cl]-	2a	m/z, MS/MS	8.77996e+06	8.0914e+06	9.22577e+06	1.28645e+07	5.40537e+06	6.93846e+06	4.18718e+06	5.49013e+06	7.27045e+06	4.94204e+06	1.53901	0.0555556	0.118687	1.094	1.0419
377.0847_683.2244_341.1081	8.864_8.863_8.863	Trehalose	[M+Cl]-_[2M-H]-_[M-H]-	2a	m/z, MS/MS	7.71554e+06	6.99719e+06	8.28698e+06	9.87983e+06	5.72954e+06	6.20768e+06	3.88309e+06	5.36693e+06	6.54675e+06	4.7147e+06	1.445	0.031746	0.0860806	1.2154	1.1551
519.0511_259.022	9.625_9.512	Glucose 1-phosphate	[2M-H]-_[M-H]-	2a	m/z, MS/MS	1.16955e+06	62521	96729.4	5.01915e+06	114440	19389.3	4327.08	2337.88	6073.31	4057.22	178.594	0.00793651	0.039966	0.73939	0.71204

## Sheet: CSH-QE MSMS (+) Intra
Average Mz	Average Rt	Metabolite name	Adduct type	MSI Level	MSI Level	Treated_01	Treated_02	Treated_03	Treated_04	Treated_05	Control_01	Control_02	Control_03	Control_04	Control_05	Fold Change	p-val	FDR	Comp. 1	Comp. 2	Comp. 3	Comp. 4	Comp. 5
340.252	0.576	MG 16:4	[M+NH4]+	2a	m/z, MS/MS	30459.8	57736.2	89653.1	128187	241128	74600.9	86027.8	42220.1	31405.2	86173.4	1.70761	0.420635	0.488642	0.58036	0.53345	0.52943	0.5586	0.55844
368.284	0.713	ACar 14:2	[M]+	2b	m/z, RT	12218	23189.3	23747	30530.3	70269.9	20082.1	18383.1	8160.8	15205.1	39131	1.5843	0.309524	0.384921	0.5243	0.49186	0.51958	0.54156	0.54297
468.314	0.962	LPC 14:0	[M+H]+	2b	m/z, RT	35411.6	49935.2	89479.5	23471.4	207555	100858	100692	78600.6	95653.9	70269.1	0.909832	0.309524	0.384921	0.12553	0.20106	0.23876	0.30481	0.30551
494.33	1.068	LPC 16:1	[M+H]+	1	m/z, MS/MS, RT	151510	179432	333971	109389	767043	326640	456402	306459	297097	207593	0.966851	0.547619	0.596843	0.044299	0.19644	0.22287	0.28825	0.29032
502.299	1.138	LPE 20:4	[M+H]+	2b	m/z, RT	39823.2	41559.1	90512.4	45381.5	125782	60057.9	32110	34078.8	44083.2	36618.8	1.6577	0.150794	0.228547	0.7165	0.70532	0.70006	0.72193	0.72205
568.347	1.138	LPC 22:6	[M+H]+	2b	m/z, RT	10645.8	13572	22560	2873.03	57798.1	49231	74042.6	57522.5	56226.1	19008.2	0.419673	0.150794	0.228547	0.94077	0.8414	0.83498	0.84048	0.84156
482.33	1.185	LPC 15:0	[M+H]+	2b	m/z, RT	3269.05	1934.52	19439.6	1872.68	40282.1	28229.9	34002.7	24403.6	32697.9	17721	0.48738	0.222222	0.291291	0.79146	0.71262	0.70754	0.72753	0.72752
508.346	1.318	LPC 17:1	[M+H]+	2b	m/z, RT	2815.53	2265.44	17920.6	4159.82	42405.4	23491.1	38571.8	22816.9	33307.2	14501.2	0.524288	0.222222	0.291291	0.68412	0.61126	0.6076	0.63617	0.63602
302.309	1.502	SPB 18:0;2O	[M+H]+	2a	m/z, MS/MS	1.00521e+06	310601	233933	218919	344028	224733	234110	218815	246627	258533	1.78615	0.309524	0.384921	0.61378	1.1265	1.1211	1.1201	1.1198
454.298	1.512	LPE 16:0	[M+H]+	2a	m/z, MS/MS	153743	129133	390002	106124	950207	338298	408025	304770	370707	230539	1.04652	0.547619	0.596843	0.050513	0.24872	0.25339	0.32619	0.32677
480.314	1.541	LPE 18:1	[M+H]+	2a	m/z, MS/MS	152426	142263	430238	87624.2	743156	197541	154305	146870	165094	122777	1.97779	1	1	0.60619	0.63747	0.63827	0.66067	0.66104
522.361	1.62	LPC 18:1/0:0	[M+H]+	2a	m/z, MS/MS	445479	405082	976581	330796	1.68878e+06	1.43418e+06	1.80384e+06	1.40227e+06	1.49565e+06	863233	0.549596	0.150794	0.228547	0.90338	0.81631	0.81042	0.82092	0.82155
400.347	1.628	ACar 16:0	[M]+	2b	m/z, RT	136050	56635	135537	887.515	72691.6	17213.7	25525.7	30515.8	21841.3	38967.8	2.99708	0.150794	0.228547	0.89173	0.96325	0.97119	0.96921	0.96917
480.35	1.7	LPC O-16:1	[M+H]+	1	m/z, MS/MS, RT	218182	138514	175986	113926	353746	205811	198987	200261	219081	197669	0.979004	0.547619	0.596843	0.053896	0.55369	0.55927	0.57944	0.5794
482.366	1.746	LPC O-16:0	[M+H]+	1	m/z, MS/MS, RT	62486.3	52151.8	145281	45940.3	299090	142681	152743	133310	142580	105369	0.893991	0.547619	0.596843	0.15637	0.19452	0.21219	0.28872	0.29024
426.363	1.782	ACar 18:1	[M]+	2b	m/z, RT	125032	82338.2	135241	1775.03	44437.6	19246.5	44847.3	24484.3	28850.3	96663.8	1.81615	0.420635	0.488642	0.59736	0.56958	0.70234	0.70934	0.70938
508.382	1.902	LPC p-18:0	[M+H]+	2b	m/z, RT	31590.3	31773.7	73880.7	20177.4	155688	76902.6	80252.2	76433.3	78371.5	53675.8	0.856346	0.222222	0.291291	0.21767	0.22964	0.25129	0.31296	0.315
482.33	2.32	LPE 18:0	[M+H]+	2b	m/z, RT	328797	307525	864810	291539	1.53473e+06	835763	1.10157e+06	860260	919416	675769	0.757471	0.420635	0.488642	0.43206	0.38502	0.3933	0.43455	0.43537
650.447	2.396	PC 16:0/9:0 CHO	[M+H]+	2b	m/z, RT	138694	111856	125962	148769	151703	139795	156270	176784	185501	151026	0.836428	0.0555556	0.109977	0.96706	0.87472	0.91373	0.91839	0.91823
550.393	2.398	LPC 20:1	[M+H]+	1	m/z, MS/MS, RT	62828	54706.9	108863	48536.7	210751	218878	259043	204450	247535	142587	0.452856	0.031746	0.0742016	1.1322	1.0253	1.0176	1.0226	1.0225
508.382	2.567	LPC O-18:1	[M+H]+	2a	m/z, MS/MS	222485	157905	132184	118748	235312	224016	226096	203963	255757	195843	0.783806	0.222222	0.291291	0.82657	0.86891	0.86232	0.86348	0.86336
647.519	3.694	SM d30:1	[M+H]+	2b	m/z, RT	22642.5	15604.2	8577.86	887.515	8945.67	30292.3	18504.6	18681.7	47016.4	12360.8	0.446631	0.0952381	0.172675	0.86064	0.7938	0.81749	0.81568	0.81634
702.515	3.98	PC 30:2	[M+H]+	2a	m/z, MS/MS	1.37473e+06	1.50426e+06	756219	585059	1.23643e+06	428449	353771	370206	327213	330065	3.01525	0.00793651	0.0279942	1.2377	1.3778	1.3734	1.37	1.3696
778.547	4.311	PC 36:6	[M+H]+	2a	m/z, MS/MS	404969	306419	237773	216471	357303	350568	443159	356456	366204	324784	0.827156	0.309524	0.384921	0.73095	0.79522	0.79796	0.79569	0.79551
826.552	4.349	PI 32:1	[M+NH4]+	2a	m/z, MS/MS	276962	192555	170089	178235	263749	262218	285705	281708	246363	196428	0.850026	0.222222	0.291291	0.66186	0.77942	0.77728	0.7753	0.77801
852.57	4.39	PI 34:2	[M+NH4]+	2a	m/z, MS/MS	1.12192e+06	908046	658237	579919	1.00577e+06	900118	1.03847e+06	1.05151e+06	953949	822749	0.896595	0.690476	0.720174	0.45084	0.73854	0.75529	0.75425	0.7553
876.57	4.391	PI 36:4	[M+NH4]+	2a	m/z, MS/MS	355282	252793	243073	274097	308963	423835	511614	506041	471938	423228	0.613786	0.00793651	0.0279942	1.3816	1.2509	1.2418	1.2382	1.2379
704.531	4.401	PC 30:1	[M+H]+	2a	m/z, MS/MS	2.53797e+07	2.08375e+07	1.38872e+07	1.30979e+07	2.24081e+07	1.66192e+07	1.84362e+07	1.7436e+07	1.82436e+07	1.37561e+07	1.1316	0.547619	0.596843	0.44317	1.1139	1.1057	1.1024	1.1022
677.567	4.421	SM d32:0	[M+H]+	2b	m/z, RT	311754	217797	159070	191718	255088	286268	317492	305846	317649	297544	0.744641	0.0555556	0.109977	1.0764	0.98396	0.97884	0.97628	0.97603
902.586	4.443	PI 38:5	[M+NH4]+	2a	m/z, MS/MS	1.16744e+06	714732	576604	796334	754480	916446	949474	915898	934833	930443	0.862817	0.150794	0.228547	0.62669	0.75108	0.75698	0.7578	0.75776
754.547	4.45	PC 34:4	[M+H]+	2a	m/z, MS/MS	1.00277e+06	845150	586217	619175	801361	1.07012e+06	1.10727e+06	930899	985355	719368	0.800886	0.150794	0.228547	0.83176	0.83863	0.83573	0.83378	0.83404
730.547	4.479	PC 32:2|PC 16:1_16:1	[M+H]+	2a	m/z, MS/MS	5.39325e+07	4.78059e+07	2.48504e+07	2.12775e+07	4.01655e+07	3.10357e+07	2.63432e+07	2.80829e+07	2.77874e+07	2.27967e+07	1.38212	0.547619	0.596843	0.74377	1.1944	1.1913	1.1903	1.19
780.563	4.521	PC 36:5	[M+H]+	2a	m/z, MS/MS	2.63284e+06	2.45666e+06	1.54862e+06	1.66159e+06	2.11473e+06	3.3733e+06	3.55514e+06	3.06125e+06	2.91479e+06	1.95813e+06	0.700713	0.0555556	0.109977	1.0092	0.90259	0.89659	0.89488	0.89609
756.563	4.606	PC 34:3	[M+H]+	2a	m/z, MS/MS	3.65399e+06	2.90486e+06	1.8673e+06	1.98726e+06	2.54398e+06	2.79015e+06	2.78932e+06	2.48792e+06	2.64126e+06	2.32837e+06	0.993893	1	1	0.025167	0.88584	0.8795	0.88187	0.8816
688.5	4.617	PE 32:2|PE 16:1_16:1	[M+H]+	2a	m/z, MS/MS	1.47393e+06	1.19371e+06	671935	684204	1.19674e+06	1.06336e+06	1.00144e+06	868557	904363	842944	1.11533	0.690476	0.720174	0.34357	1.0603	1.0581	1.0563	1.056
664.535	4.638	LPC 28:0	[M+H]+	2a	m/z, MS/MS	410020	238519	273006	356925	279136	359981	397734	345659	387968	274485	0.882083	0.420635	0.488642	0.54331	0.60768	0.84747	0.84598	0.84573
782.57	4.638	PC 36:4 A	[M+H]+	2b	m/z, RT	306283	213822	173771	200854	245417	432127	434031	424701	406030	285048	0.575269	0.015873	0.0446285	1.2889	1.1436	1.138	1.1346	1.135
1024.69	4.709	Hex3Cer 34:1;2O|Hex3Cer 18:1;2O/16:0	[M+H]+	2a	m/z, MS/MS	1.20258e+06	1.00598e+06	767706	685908	966287	1.24002e+06	1.05274e+06	1.12564e+06	1.16062e+06	1.08618e+06	0.816998	0.0952381	0.172675	0.91002	0.88214	0.89463	0.89548	0.89538
690.552	4.724	PC O-30:1	[M+H]+	2a	m/z, MS/MS	423130	270939	231420	237208	328997	304960	307427	307917	329254	247351	0.996517	0.690476	0.720174	0.01455	0.99398	1.005	1.0021	1.0019
738.516	4.781	PE 36:5	[M+H]+	2a	m/z, MS/MS	389149	304547	257051	257310	329447	463813	396179	439982	417312	343922	0.745924	0.015873	0.0446285	1.1404	1.0225	1.0149	1.0124	1.0135
766.544	4.789	PC 33:2	[M+Na]+	1	m/z, MS/MS, RT	356166	238855	177745	167621	297538	298318	288708	256733	278355	211503	0.928246	0.690476	0.720174	0.25807	0.91659	0.91147	0.9088	0.90881
928.601	4.796	PI 40:6	[M+NH4]+	2a	m/z, MS/MS	245494	153591	130672	129084	183934	237224	252547	241309	232140	206351	0.720583	0.0952381	0.172675	1.0704	0.9831	0.97625	0.9741	0.97418
756.562	4.816	PC 32:0	[M+Na]+	2a	m/z, MS/MS	654616	429330	326973	381205	474364	596765	569771	482331	553560	377916	0.878367	0.420635	0.488642	0.4654	0.85802	0.89297	0.89033	0.89018
764.532	4.838	PE 38:6	[M+H]+	2a	m/z, MS/MS	759538	546196	440547	430874	557533	716217	761076	729113	701215	547085	0.791583	0.150794	0.228547	0.88794	0.87622	0.87066	0.86953	0.87031
862.636	4.858	Hex2Cer 34:1;2O|Hex2Cer 18:1;2O/16:0	[M+H]+	2a	m/z, MS/MS	1.2488e+06	893636	704518	725294	1.07363e+06	1.00436e+06	966903	946616	1.00691e+06	796596	0.984008	0.84127	0.863526	0.072538	0.99062	0.98922	0.98638	0.98624
764.567	4.876	PC p-36:5/PC o-36:6	[M+H]+	2b	m/z, RT	333367	181341	194397	208878	261807	359640	319211	315431	362544	288179	0.717196	0.0555556	0.109977	1.0931	1.0024	1.0113	1.0087	1.0084
806.579	4.876	PC 38:6|PC 16:0_22:6	[M+H]+	2a	m/z, MS/MS	5.09299e+06	3.16799e+06	2.68844e+06	2.72445e+06	4.36906e+06	7.48697e+06	6.96886e+06	5.8629e+06	7.50483e+06	4.72618e+06	0.554319	0.015873	0.0446285	1.2354	1.0966	1.0964	1.0938	1.0935
702.515	4.919	PE 33:2	[M+H]+	2a	m/z, MS/MS	573570	366628	235535	271901	431611	596939	577984	514089	584947	533221	0.669442	0.031746	0.0742016	1.0935	1.007	1.0011	0.99851	0.99824
832.595	4.922	PC 40:7|PC 18:1_22:6	[M+H]+	2a	m/z, MS/MS	1.14926e+07	6.47951e+06	4.12689e+06	5.46985e+06	8.38728e+06	1.65289e+07	1.99708e+07	1.55777e+07	1.87734e+07	1.69104e+07	0.409704	0.00793651	0.0279942	1.3955	1.2516	1.2439	1.2402	1.24
736.52	4.923	PS 32:0	[M+H]+	2a	m/z, MS/MS	1.52567e+06	1.11844e+06	694683	780074	1.03632e+06	851840	882978	811748	737419	825122	1.25458	0.547619	0.596843	0.67331	1.1724	1.166	1.1665	1.1661
729.599	4.924	SM d36:2	[M+H]+	2b	m/z, RT	1.37496e+06	771381	582214	619721	1.08711e+06	1.62075e+06	1.76276e+06	1.60173e+06	1.63197e+06	1.72992e+06	0.531366	0.00793651	0.0279942	1.3178	1.1694	1.172	1.1688	1.1685
880.601	4.926	PI 36:2	[M+NH4]+	2a	m/z, MS/MS	1.00769e+07	7.48972e+06	4.18381e+06	4.6032e+06	7.83756e+06	9.11525e+06	1.00216e+07	9.11909e+06	8.93981e+06	9.88211e+06	0.726268	0.150794	0.228547	0.9541	0.8906	0.92588	0.9263	0.92602
369.356	4.933	Cholesterol	[M+H-H2O]+	2b	m/z, RT	2.35135e+06	2.05005e+06	1.75109e+06	1.75193e+06	2.143e+06	2.09647e+06	2.33284e+06	2.15155e+06	2.07823e+06	2.47935e+06	0.902049	0.222222	0.291291	0.73038	0.68276	0.81542	0.81808	0.81818
904.601	4.937	PI 38:4	[M+NH4]+	2a	m/z, MS/MS	7.3311e+06	4.45676e+06	3.53923e+06	4.92593e+06	4.90274e+06	8.35216e+06	9.22768e+06	9.44217e+06	9.21858e+06	1.02714e+07	0.540844	0.00793651	0.0279942	1.3699	1.2426	1.2405	1.2381	1.2378
678.55	4.94	PC O-29:0	[M+H]+	2a	m/z, MS/MS	237101	131132	82112.5	124479	156293	243061	279194	262530	336916	312554	0.509754	0.00793651	0.0279942	1.2836	1.1407	1.1336	1.1304	1.1309
930.618	4.953	PI 40:5	[M+NH4]+	2a	m/z, MS/MS	823944	605419	367633	409699	563108	926844	1.03799e+06	932408	1.01881e+06	1.06616e+06	0.555939	0.00793651	0.0279942	1.3233	1.1795	1.188	1.1861	1.1859
766.579	4.966	PC O-36:5	[M+H]+	2a	m/z, MS/MS	483691	335659	292425	307079	487914	597769	597138	569398	618723	583575	0.642745	0.00793651	0.0279942	1.3016	1.1531	1.1482	1.145	1.1447
510.494	5.04	Cer 32:1;2O|Cer 18:1;2O/14:0	[M+H]+	2a	m/z, MS/MS	498151	395141	219788	254150	461922	146932	102483	132069	141927	245012	2.38039	0.015873	0.0446285	1.1753	1.372	1.3663	1.3623	1.3621
758.578	5.057	PC 34:2	[M+H]+	2a	m/z, MS/MS	1.83175e+08	1.31408e+08	8.60567e+07	8.81601e+07	1.32802e+08	1.82892e+08	1.67859e+08	1.62737e+08	1.70286e+08	1.48737e+08	0.746658	0.150794	0.228547	0.94186	0.92625	0.92183	0.92099	0.92083
808.594	5.065	PC 38:5	[M+H]+	2a	m/z, MS/MS	1.39979e+07	8.59854e+06	7.12722e+06	8.77237e+06	1.05328e+07	2.30488e+07	2.04793e+07	1.92577e+07	2.36318e+07	1.68184e+07	0.47492	0.00793651	0.0279942	1.377	1.2275	1.2217	1.2181	1.2177
790.548	5.072	PE 40:7	[M+H]+	2a	m/z, MS/MS	1.84925e+06	1.39343e+06	1.09801e+06	1.04691e+06	1.59717e+06	2.31074e+06	1.85697e+06	1.80231e+06	2.12432e+06	1.70782e+06	0.712574	0.031746	0.0742016	1.098	1.0045	0.99702	0.99408	0.9938
700.581	5.086	HexCer 34:1;2O|HexCer 18:1;2O/16:0	[M+H]+	2a	m/z, MS/MS	3.78829e+06	2.59891e+06	1.82257e+06	1.84727e+06	3.26382e+06	3.74355e+06	3.04065e+06	3.05599e+06	3.36771e+06	2.61961e+06	0.841627	0.420635	0.488642	0.57476	0.87629	0.87069	0.86813	0.86815
748.536	5.095	PE P-38:6|PE P-18:1_20:5	[M+H]+	2a	m/z, MS/MS	1.02426e+06	622089	577231	603747	818815	1.1763e+06	989945	1.11096e+06	1.23924e+06	1.09963e+06	0.649231	0.015873	0.0446285	1.2472	1.1062	1.0978	1.0946	1.0942
834.611	5.111	PC 40:6 A	[M+H]+	2a	m/z, MS/MS	2.97901e+06	1.75148e+06	1.34099e+06	1.60692e+06	2.27521e+06	4.30584e+06	3.91954e+06	4.10488e+06	4.07639e+06	3.41092e+06	0.502261	0.00793651	0.0279942	1.3663	1.2142	1.205	1.2016	1.2014
816.6	5.156	PC O-40:8	[M+H]+	2a	m/z, MS/MS	277794	205060	167844	150105	278573	303640	285188	238553	301145	306127	0.752362	0.031746	0.0742016	0.97357	0.90613	0.9186	0.91628	0.9167
906.618	5.175	PI 38:3	[M+NH4]+	2a	m/z, MS/MS	248923	175136	176011	170167	183559	317341	340424	261851	300901	308627	0.623745	0.00793651	0.0279942	1.3607	1.2252	1.2186	1.2153	1.2151
792.599	5.208	PC O-38:6	[M+H]+	2a	m/z, MS/MS	570251	351117	292089	318004	500771	574859	508262	499819	612745	595076	0.7282	0.0555556	0.109977	1.0128	0.94374	0.93873	0.93611	0.93648
796.593	5.225	PC 37:4	[M+H]+	2b	m/z, RT	132978	80947.2	70446.8	80605.5	82712.5	194582	188485	154109	188120	157437	0.507163	0.00793651	0.0279942	1.3735	1.2264	1.2178	1.2143	1.214
692.567	5.259	PC O-30:0	[M+H]+	2a	m/z, MS/MS	2.26115e+06	1.6967e+06	1.34164e+06	1.25159e+06	2.12507e+06	2.0628e+06	2.05351e+06	1.97604e+06	2.34509e+06	1.76037e+06	0.850786	0.420635	0.488642	0.65572	0.85908	0.85327	0.85196	0.85173
764.529	5.335	PE 36:3	[M+Na]+	2a	m/z, MS/MS	273389	215905	120700	123175	187349	246257	234325	233948	218383	212294	0.8038	0.222222	0.291291	0.7146	0.79425	0.81339	0.81914	0.81931
742.547	5.336	PE 36:3|PE 18:1_18:2	[M+H]+	2a	m/z, MS/MS	2.144e+06	1.71756e+06	1.06613e+06	1.05182e+06	1.55468e+06	2.09645e+06	2.01236e+06	2.11553e+06	2.0544e+06	1.93722e+06	0.737492	0.150794	0.228547	1.0139	0.93416	0.94846	0.95041	0.9503
810.611	5.337	PC 38:4 A	[M+H]+	2a	m/z, MS/MS	1.53851e+06	1.16183e+06	829575	911508	1.20977e+06	1.85762e+06	1.82204e+06	1.76837e+06	1.86969e+06	1.46135e+06	0.643711	0.015873	0.0446285	1.2593	1.1172	1.1087	1.1057	1.1054
718.583	5.349	PC O-32:1	[M+H]+	2a	m/z, MS/MS	6.07426e+06	4.95922e+06	2.85694e+06	2.83898e+06	5.99272e+06	6.1067e+06	5.53683e+06	5.20041e+06	5.72556e+06	4.75821e+06	0.831468	0.547619	0.596843	0.59729	0.826	0.82794	0.82551	0.82534
742.583	5.377	PC p-34:2/PC o-34:3	[M+H]+	2b	m/z, RT	499777	344960	257012	349741	436453	544977	547874	528772	584453	575212	0.678801	0.00793651	0.0279942	1.2481	1.1062	1.099	1.0958	1.0957
768.598	5.384	PC O-36:4	[M+H]+	2a	m/z, MS/MS	1.06403e+06	698976	565190	704353	989850	994843	915175	896209	1.00308e+06	939642	0.847009	0.420635	0.488642	0.70488	0.86025	0.85552	0.85404	0.85398
794.615	5.423	PC O-38:5	[M+H]+	2a	m/z, MS/MS	1.07318e+06	795762	629148	750994	1.06627e+06	1.22682e+06	940750	1.00602e+06	1.06259e+06	1.13418e+06	0.80355	0.222222	0.291291	0.8928	0.85757	0.85722	0.85474	0.85449
704.531	5.457	PE 33:1	[M+H]+	2a	m/z, MS/MS	538632	379432	336723	325106	539765	592500	516590	476652	549664	523994	0.797044	0.222222	0.291291	0.89737	0.89505	0.89082	0.88927	0.88903
820.631	5.46	PC O-40:6	[M+H]+	2a	m/z, MS/MS	355424	196969	187504	226815	345384	337414	277777	274193	318063	356613	0.838905	0.420635	0.488642	0.61431	0.73489	0.73015	0.72985	0.73039
882.617	5.465	PI 36:1	[M+NH4]+	2a	m/z, MS/MS	804329	508843	413249	451146	633140	817157	685315	644153	665457	613657	0.820468	0.150794	0.228547	0.72599	0.86899	0.86377	0.86144	0.86151
724.536	5.467	PE p-36:4/PE o-36:5	[M+H]+	2b	m/z, RT	6.64639e+06	4.29188e+06	3.76387e+06	4.53618e+06	5.40731e+06	6.32307e+06	5.38538e+06	5.35213e+06	5.92208e+06	5.39405e+06	0.868516	0.420635	0.488642	0.66194	0.86662	0.87742	0.87489	0.87465
810.611	5.473	PC 38:4 B	[M+H]+	2a	m/z, MS/MS	1.85103e+06	930720	849334	1.16869e+06	1.36237e+06	2.23708e+06	1.99492e+06	1.83576e+06	2.25865e+06	1.5761e+06	0.622281	0.031746	0.0742016	1.1599	1.043	1.0611	1.0585	1.0581
834.611	5.482	PC 40:6 B	[M+H]+	2a	m/z, MS/MS	1.5574e+06	760354	643683	846100	1.23454e+06	1.96178e+06	1.69624e+06	1.52346e+06	1.91261e+06	1.36936e+06	0.595747	0.031746	0.0742016	1.1552	1.0447	1.0496	1.0472	1.0468
744.599	5.484	PC p-34:1/PC o-34:2	[M+H]+	2b	m/z, RT	1.14207e+06	614850	535360	638379	955536	1.34667e+06	1.12243e+06	1.03912e+06	1.32701e+06	1.01572e+06	0.664199	0.0555556	0.109977	1.0797	1.0014	1.0044	1.0023	1.002
750.552	5.504	PE P-38:5|PE P-16:0_22:5	[M+H]+	2a	m/z, MS/MS	7.90384e+06	5.119e+06	3.91852e+06	4.59249e+06	6.08324e+06	7.84995e+06	6.51221e+06	6.32434e+06	7.69389e+06	6.57791e+06	0.790001	0.150794	0.228547	0.84845	0.90916	0.90716	0.90447	0.90439
730.546	5.51	PE 35:2|PE 17:1_18:1	[M+H]+	2a	m/z, MS/MS	1.02457e+06	624246	458813	487095	755643	1.05589e+06	921314	848484	1.06159e+06	871522	0.704037	0.0555556	0.109977	0.99921	0.96515	0.95854	0.95571	0.95554
734.578	5.527	PC 32:0|PC 16:0_16:0	[M+H]+	2a	m/z, MS/MS	7.43058e+07	5.27176e+07	3.40164e+07	3.10118e+07	6.41013e+07	5.75501e+07	4.50982e+07	4.31422e+07	5.55385e+07	4.21197e+07	1.05218	1	1	0.14999	1.0485	1.0407	1.0378	1.0375
770.613	5.53	PC O-36:3	[M+H]+	2a	m/z, MS/MS	519425	266677	245708	254305	387788	692451	544698	461727	694532	541239	0.570393	0.015873	0.0446285	1.1865	1.0587	1.055	1.0523	1.0524
836.626	5.541	PC 40:5	[M+H]+	2a	m/z, MS/MS	2.45824e+06	1.46103e+06	1.25257e+06	1.38605e+06	2.06199e+06	3.01293e+06	2.66152e+06	2.33996e+06	3.31745e+06	2.23728e+06	0.635257	0.031746	0.0742016	1.1348	1.028	1.0351	1.0335	1.0334
792.562	5.64	PE 40:6	[M+H]+	2a	m/z, MS/MS	2.72931e+06	1.64471e+06	1.53587e+06	1.55761e+06	2.61081e+06	3.0778e+06	3.30994e+06	2.95369e+06	3.60299e+06	3.13592e+06	0.626747	0.00793651	0.0279942	1.2446	1.1036	1.0956	1.0931	1.0931
732.599	5.647	PC O-33:1	[M+H]+	2a	m/z, MS/MS	909766	573953	421689	493536	691644	1.05297e+06	951536	798997	1.03727e+06	956248	0.644272	0.015873	0.0446285	1.1775	1.055	1.0471	1.044	1.0441
832.593	5.653	PC 38:4 C	[M+Na]+	2a	m/z, MS/MS	612961	338627	310831	370557	486290	538176	623846	516534	603053	638509	0.725747	0.0555556	0.109977	1.0279	0.93231	0.92682	0.92408	0.92482
782.577	5.782	PC 34:1	[M+Na]+	2a	m/z, MS/MS	504003	383583	271600	247660	486632	736839	628938	684613	835422	675768	0.53164	0.00793651	0.0279942	1.3285	1.1796	1.1735	1.1701	1.1698
745.63	5.789	SM d37:1	[M+H]+	2b	m/z, RT	47439.7	78028.6	73742.9	95567.4	67429.4	142016	111376	125846	158487	167835	0.513362	0.00793651	0.0279942	1.3317	1.3928	1.3856	1.3815	1.3818
718.583	5.821	PC p-32:0; or PC o-32:1	[M+H]+	2b	m/z, RT	4.4272e+06	2.8756e+06	2.18211e+06	2.05473e+06	4.38837e+06	5.21147e+06	4.37711e+06	4.40034e+06	5.1806e+06	3.92234e+06	0.689767	0.150794	0.228547	0.99695	0.95416	0.94694	0.94514	0.94488
720.599	5.915	PC o-32:0	[M+H]+	2b	m/z, RT	2.91415e+06	2.66624e+06	2.00568e+06	1.48977e+06	3.49622e+06	2.75272e+06	2.49262e+06	2.41455e+06	2.92251e+06	2.19827e+06	0.983678	1	1	0.059656	0.77874	0.78149	0.78333	0.7831
540.542	5.94	Cer 34:0;2O|Cer 18:0;2O/16:0	[M+H]+	2a	m/z, MS/MS	442783	546254	273361	169099	491263	217985	202558	215703	219312	218479	1.79022	0.150794	0.228547	0.97683	1.1643	1.1903	1.1872	1.1869
800.626	5.953	PC 37:2	[M+H]+	2a	m/z, MS/MS	1.68174e+06	1.21615e+06	1.11631e+06	1.01575e+06	1.69182e+06	2.80554e+06	2.46969e+06	2.43409e+06	2.51514e+06	2.43159e+06	0.531111	0.00793651	0.0279942	1.4105	1.2673	1.2637	1.26	1.2597
746.615	5.975	PC O-34:1	[M+H]+	2a	m/z, MS/MS	8.49743e+06	5.71057e+06	5.464e+06	4.56125e+06	8.38044e+06	1.01971e+07	9.99063e+06	9.86353e+06	9.46467e+06	8.96878e+06	0.67266	0.00793651	0.0279942	1.2111	1.0754	1.0764	1.0732	1.0733
772.63	6.029	PC O-36:2	[M+H]+	2a	m/z, MS/MS	1.77703e+06	1.2675e+06	1.18157e+06	1.14628e+06	1.97218e+06	2.78736e+06	2.76256e+06	2.5773e+06	3.01462e+06	2.34415e+06	0.544606	0.00793651	0.0279942	1.3667	1.2181	1.2089	1.2061	1.2057
702.552	6.091	PE p-34:1/PE o-34:2	[M+H]+	2b	m/z, RT	5.33952e+06	4.21467e+06	3.89092e+06	3.74899e+06	5.77968e+06	7.58794e+06	6.66912e+06	6.69026e+06	7.24002e+06	6.11342e+06	0.669774	0.00793651	0.0279942	1.2944	1.1468	1.1383	1.1356	1.1354
770.578	6.096	PE 38:3	[M+H]+	2a	m/z, MS/MS	893625	714472	853310	893580	964201	1.14654e+06	1.11912e+06	1.14923e+06	1.15641e+06	1.07352e+06	0.76516	0.00793651	0.0279942	1.3655	1.2538	1.2478	1.2458	1.2456
732.562	6.106	PE 35:1|PE 17:0_18:1	[M+H]+	2a	m/z, MS/MS	595686	486309	587952	538264	678954	839389	805071	785907	877564	780791	0.706129	0.00793651	0.0279942	1.3845	1.2631	1.2535	1.2518	1.2514
758.578	6.131	PE 37:2|PE 18:1_19:1	[M+H]+	2a	m/z, MS/MS	409563	323089	264783	231461	363514	433368	400420	440252	502853	433299	0.720486	0.015873	0.0446285	1.1604	1.0347	1.0343	1.0313	1.0311
759.647	6.135	SM 38:1;2O|SM 18:1;2O/20:0	[M+H]+	2a	m/z, MS/MS	1.06682e+06	764912	659942	591342	960531	1.01625e+06	977795	1.01733e+06	1.15181e+06	925678	0.794587	0.150794	0.228547	0.91342	0.9134	0.90657	0.90415	0.90388
762.61	6.177	PC 34:0	[M+H]+	2a	m/z, MS/MS	2.0808e+06	1.50053e+06	1.41172e+06	1.33124e+06	2.28458e+06	2.3321e+06	2.02988e+06	2.12591e+06	2.27771e+06	1.89504e+06	0.807539	0.222222	0.291291	0.86142	0.86974	0.86323	0.86409	0.86412
833.661	6.234	SM 42:3;2O	[M+Na]+	2a	m/z, MS/MS	259042	165348	130996	154150	228267	351382	312573	289714	357692	296376	0.583306	0.00793651	0.0279942	1.3011	1.1528	1.1443	1.1411	1.1408
788.626	6.247	PC 36:1	[M+H]+	2a	m/z, MS/MS	1.45933e+07	1.02695e+07	7.42567e+06	9.32261e+06	1.28134e+07	1.99024e+07	1.83056e+07	1.80804e+07	1.87725e+07	1.61813e+07	0.596485	0.00793651	0.0279942	1.3277	1.1764	1.1675	1.164	1.1638
814.642	6.26	PC 38:2|PC 18:1_20:1	[M+H]+	2a	m/z, MS/MS	8.09371e+06	5.87759e+06	4.36013e+06	4.85119e+06	8.14724e+06	1.31852e+07	1.1298e+07	1.11173e+07	1.17194e+07	1.09833e+07	0.537362	0.00793651	0.0279942	1.3673	1.217	1.2114	1.2078	1.2075
796.594	6.287	PE 40:4	[M+H]+	2a	m/z, MS/MS	627179	475691	468622	545805	737103	690610	643237	603472	696846	665749	0.864992	0.222222	0.291291	0.76822	0.76256	0.76218	0.77251	0.77293
584.532	6.336	DG 32:1|DG 16:0_16:1	[M+NH4]+	2a	m/z, MS/MS	381912	294349	153024	272192	212804	606477	503566	589978	488989	458963	0.496335	0.00793651	0.0279942	1.3431	1.2123	1.2036	1.203	1.2033
782.66	6.418	HexCer 40:2;2O|HexCer 18:1;2O/22:1	[M+H]+	2a	m/z, MS/MS	463249	328438	221059	191414	388534	266974	267217	202460	249021	180770	1.36543	0.309524	0.384921	0.73783	1.3039	1.2946	1.2908	1.2904
780.599	6.468	PE P-40:4|PE P-16:0_24:4	[M+H]+	2a	m/z, MS/MS	272228	230797	197981	185469	278848	310250	276627	250353	315176	267130	0.820919	0.150794	0.228547	0.93808	0.90708	0.90025	0.89967	0.8998
641.519	6.518	DG 36:3	[M+Na]+	2b	m/z, RT	375007	313358	155579	256924	195904	391389	398333	408078	414188	416537	0.639268	0.00793651	0.0279942	1.1972	1.0661	1.0627	1.0661	1.0659
1134.8	6.614	Hex3Cer 42:2;2O|Hex3Cer 18:1;2O/24:1	[M+H]+	2a	m/z, MS/MS	1.24143e+06	920962	763729	709307	1.00567e+06	1.31398e+06	1.18924e+06	1.03248e+06	1.15902e+06	1.25302e+06	0.780313	0.0555556	0.109977	0.99222	0.91944	0.93327	0.93177	0.93163
774.647	6.628	PC O-36:1	[M+H]+	2a	m/z, MS/MS	472999	366722	285768	273602	545265	591210	557898	485360	626610	520765	0.698945	0.031746	0.0742016	1.0738	0.97558	0.9697	0.96941	0.96937
780.598	6.78	PE p-40:4/PE o-40:5 B	[M+H]+	2b	m/z, RT	88533.4	67186.4	35449.6	73247.1	79387	87366.9	92168.8	69166.5	103558	89576.9	0.778123	0.0952381	0.172675	0.82532	0.80532	0.8186	0.81794	0.82233
972.746	6.787	Hex2Cer 42:2;2O|Hex2Cer 18:1;2O/24:1	[M+H]+	2a	m/z, MS/MS	1.09007e+06	779358	541953	636451	951923	872610	965060	720614	946120	907079	0.906668	0.690476	0.720174	0.38858	0.81446	0.80891	0.80682	0.80875
842.674	6.887	PC 40:2	[M+H]+	2a	m/z, MS/MS	516063	376851	303596	320358	540341	567509	471376	500944	520195	523311	0.796339	0.222222	0.291291	0.88058	0.86874	0.87275	0.87059	0.87035
612.564	6.996	DG 34:1|DG 16:0_18:1	[M+NH4]+	2a	m/z, MS/MS	763857	592523	362399	570060	502079	1.27482e+06	1.05489e+06	1.01327e+06	1.19178e+06	972801	0.506742	0.00793651	0.0279942	1.376	1.2336	1.2254	1.2221	1.2217
810.692	7.06	HexCer 42:2;2O|HexCer 18:1;2O/24:1	[M+H]+	2a	m/z, MS/MS	2.32858e+06	1.57314e+06	1.41789e+06	1.30368e+06	2.01508e+06	2.41259e+06	2.1079e+06	1.96687e+06	2.30048e+06	1.94287e+06	0.805014	0.222222	0.291291	0.85915	0.91255	0.90641	0.90399	0.90371
620.605	7.074	Cer 40:2;2O|Cer 18:1;2O/22:1	[M+H]+	2a	m/z, MS/MS	662146	421651	367795	290597	691269	212637	168422	158450	211074	244001	2.44671	0.00793651	0.0279942	1.1752	1.4205	1.4098	1.4065	1.4061
800.627	7.076	PE 40:2|PE 18:1_22:1	[M+H]+	2a	m/z, MS/MS	407526	301107	295259	254684	429835	434095	390051	339631	431534	391479	0.849819	0.222222	0.291291	0.72822	0.80847	0.8033	0.80564	0.80589
784.676	7.085	HexCer 40:1;2O|HexCer 18:1;2O/22:0	[M+H]+	2a	m/z, MS/MS	794602	541839	428370	424279	640816	714044	613515	590063	587202	471503	0.950804	0.690476	0.720174	0.19421	0.91435	0.91275	0.91018	0.91103
1136.82	7.278	Hex3Cer 42:1;2O|Hex3Cer 18:1;2O/24:0	[M+H]+	2a	m/z, MS/MS	382413	293750	254128	256191	294646	464660	409286	358674	437232	420311	0.708618	0.015873	0.0446285	1.2502	1.1075	1.1001	1.0972	1.0972
852.694	7.341	PC p-42:3; or PC o-42:4	[M+H]+	2b	m/z, RT	49031.4	17438.9	11435.7	18949.2	34865.9	51861	32938.1	43383	42051.3	44382.7	0.613752	0.150794	0.228547	0.929	0.89312	0.88667	0.88433	0.88419
841.727	7.431	SM 44:2;2O	[M+H]+	2a	m/z, MS/MS	648031	555942	360626	424527	553890	895970	721854	764184	836911	765333	0.638267	0.00793651	0.0279942	1.3009	1.1531	1.1479	1.145	1.1447
870.706	7.511	PC 42:2	[M+H]+	2a	m/z, MS/MS	187206	169572	130943	155749	211468	287891	272223	267199	274104	277630	0.619948	0.00793651	0.0279942	1.4105	1.2756	1.2747	1.2709	1.2705
838.725	7.69	HexCer 44:2;2O|HexCer 18:1;2O/26:1	[M+H]+	2a	m/z, MS/MS	243566	164245	134336	142818	230785	349325	257362	284206	316074	297990	0.608489	0.00793651	0.0279942	1.2606	1.1167	1.1105	1.1072	1.1069
648.637	7.718	Cer 42:2;2O|Cer 18:1;2O/24:1	[M+H]+	2a	m/z, MS/MS	3.88135e+06	2.91919e+06	1.86322e+06	2.02061e+06	4.10098e+06	2.06969e+06	1.412e+06	1.30379e+06	2.22278e+06	2.14736e+06	1.61489	0.222222	0.291291	0.9399	1.3171	1.3071	1.3045	1.3048
812.707	7.731	HexCer 42:1;2O|HexCer 18:1;2O/24:0	[M+H]+	2a	m/z, MS/MS	938122	732207	503018	603322	808498	1.23554e+06	939580	917447	1.34063e+06	840847	0.679776	0.031746	0.0742016	1.046	0.95716	0.97149	0.96973	0.96978
604.609	7.748	Cer d40:1	[M+H-H2O]+	2b	m/z, RT	177775	130659	105382	112331	196351	86256.9	66935.3	51667.1	74727.9	89579.6	1.95711	0.00793651	0.0279942	1.193	1.4176	1.4071	1.4043	1.4041
622.621	7.748	Cer 40:1;2O|Cer 18:1;2O/22:0	[M+H]+	2a	m/z, MS/MS	652461	450413	328333	379703	668901	302437	202445	193266	304951	272970	1.94332	0.00793651	0.0279942	1.1384	1.4441	1.4366	1.4338	1.4335
676.669	8.336	Cer 44:2;2O|Cer 18:1;2O/26:1	[M+H]+	2a	m/z, MS/MS	340949	196460	182298	164277	362487	224732	163210	157783	199763	213490	1.29979	0.547619	0.596843	0.629	1.1514	1.1427	1.142	1.1417
650.652	8.38	Cer 42:1;2O|Cer 18:1;2O/24:0	[M+H]+	2a	m/z, MS/MS	733503	570554	532338	601940	1.06368e+06	642033	523325	477484	601283	618095	1.22353	0.420635	0.488642	0.61314	0.95439	0.948	0.95881	0.95886
823.689	9.624	TG 48:3|TG 16:1_16:1_16:1	[M+Na]+	2a	m/z, MS/MS	345279	260425	71454.7	100532	39697.3	63311.1	59626.7	59982.8	57582.8	33947.1	2.97827	0.0952381	0.172675	0.81838	1.0646	1.0567	1.0642	1.0638
693.565	9.81	CE 20:5	[M+H]+	2b	m/z, RT	41180.5	18391.5	5440.1	16615.4	29636.3	61836.6	46859.7	62283.6	72839.8	63934.3	0.361535	0.00793651	0.0279942	1.3325	1.1864	1.1785	1.1751	1.1748
719.582	9.983	CE 22:6	[M+Na]+	2b	m/z, RT	284056	219362	125586	120472	158911	268016	189464	239962	259523	213573	0.776042	0.309524	0.384921	0.7172	0.76555	0.76338	0.76941	0.76925
695.582	10.223	CE 20:4	[M+Na]+	2b	m/z, RT	226898	157672	96040.4	139072	120584	361631	309887	240401	262791	305846	0.499992	0.00793651	0.0279942	1.3036	1.17	1.1652	1.1639	1.1635
890.825	11.108	TAG 53:2	[M+H]+	2b	m/z, RT	83974.3	47001.4	21741.9	54696.1	18437.1	83524.9	68666.7	67299.7	60737.7	61348.8	0.661199	0.150794	0.228547	0.81958	0.74023	0.74842	0.7583	0.75818
878.828	11.303	TG 52:1|TG 16:0_18:0_18:1	[M+NH4]+	2a	m/z, MS/MS	354405	175662	161036	251721	151957	390663	298686	388263	297216	267710	0.666518	0.0555556	0.109977	0.97327	0.86358	0.87648	0.87918	0.88099
518.3276_496.3451	1.476_1.476	LPC 16:0	[M+Na]+_[M+H]+	1	m/z, MS/MS, RT	1.0493e+06	920293	2.18699e+06	746401	4.65926e+06	3.48136e+06	4.18247e+06	3.15896e+06	3.75203e+06	2.09324e+06	0.573687	0.222222	0.291291	0.79392	0.70559	0.70029	0.71837	0.71864
825.7044_820.7488	10.07_10.071	TG 48:2|TG 14:0_16:1_18:1	[M+Na]+_[M+NH4]+	2a	m/z, MS/MS	1.35875e+06	865721	406573	674578	293955	722650	623788	651478	696397	500255	1.12678	1	1	0.2221	0.72236	0.74356	0.75649	0.75627
846.7653_851.7202	10.088_10.081	TG 50:3|TG 16:1_16:1_18:1	[M+NH4]+_[M+Na]+	2a	m/z, MS/MS	2.09958e+06	1.39108e+06	404037	716503	276734	723625	538233	553649	623100	480962	1.6742	0.84127	0.863526	0.56747	0.93331	0.92922	0.93933	0.93909
827.7203_822.7645	10.505_10.512	TG 48:1|TG 14:0_16:0_18:1	[M+Na]+_[M+NH4]+	2a	m/z, MS/MS	1.55522e+06	871206	591662	1.13087e+06	534568	1.37594e+06	1.20451e+06	1.20073e+06	1.3204e+06	1.01531e+06	0.765671	0.222222	0.291291	0.68833	0.67205	0.75106	0.75395	0.75375
848.7807_853.736	10.521_10.523	TG 50:2|TG 16:0_16:1_18:1	[M+NH4]+_[M+Na]+	2a	m/z, MS/MS	3.68683e+06	1.96356e+06	811698	1.95396e+06	612195	2.53889e+06	2.09002e+06	1.86129e+06	2.40897e+06	1.83726e+06	0.840898	0.547619	0.596843	0.31511	0.58176	0.6317	0.64155	0.64182
879.7518_874.7965	10.528_10.517	TG 52:3|TG 16:1_18:1_18:1	[M+Na]+_[M+NH4]+	2a	m/z, MS/MS	3.99932e+06	2.14899e+06	626220	1.51293e+06	466500	1.85395e+06	1.60731e+06	1.34659e+06	1.75875e+06	1.57989e+06	1.07457	0.84127	0.863526	0.10019	0.69066	0.69608	0.70989	0.71015
855.7517_850.7966	10.919_10.92	TG 50:1|TG 16:0_16:0_18:1	[M+Na]+_[M+NH4]+	2a	m/z, MS/MS	2.07009e+06	1.27443e+06	963115	1.58692e+06	974333	2.78563e+06	2.29717e+06	2.19574e+06	1.76758e+06	1.83897e+06	0.631037	0.031746	0.0742016	1.0802	0.9583	0.95654	0.95841	0.95925
881.7678_876.8125	10.921_10.921	TG 52:2|TG 16:0_18:1_18:1	[M+Na]+_[M+NH4]+	2a	m/z, MS/MS	4.07357e+06	2.38865e+06	1.25827e+06	2.44921e+06	1.11334e+06	4.51716e+06	3.53854e+06	3.47802e+06	3.19918e+06	3.20149e+06	0.629129	0.0952381	0.172675	0.94588	0.84426	0.84249	0.84976	0.84971
902.8286_907.7835	10.927_10.927	TG 54:3|TG 18:1_18:1_18:1	[M+NH4]+_[M+Na]+	2a	m/z, MS/MS	3.15787e+06	1.83244e+06	838934	1.56139e+06	719268	2.36874e+06	1.89023e+06	1.75372e+06	1.70293e+06	1.97855e+06	0.836577	0.309524	0.384921	0.3619	0.54828	0.54614	0.56989	0.56973
904.8439_909.7994	11.3_11.302	TG 54:2|TG 16:0_18:1_20:1	[M+NH4]+_[M+Na]+	2a	m/z, MS/MS	1.16831e+06	589022	363764	646333	258467	1.06477e+06	833188	1.0179e+06	982855	798428	0.644201	0.150794	0.228547	0.87451	0.79333	0.80525	0.81186	0.81175
546.359_524.3773	2.26_2.259	LPC 18:0	[M+Na]+_[M+H]+	1	m/z, MS/MS, RT	212727	191605	409533	153862	736158	589021	791602	577967	677086	414956	0.558535	0.0952381	0.172675	0.91537	0.82449	0.81883	0.8302	0.83023
697.5334_675.5514	4.219_4.218	SM 32:1;2O	[M+Na]+_[M+H]+	2a	m/z, RT	4.34758e+06	3.08239e+06	2.56539e+06	2.29311e+06	4.34538e+06	4.25735e+06	4.32665e+06	3.96681e+06	3.9612e+06	4.12487e+06	0.806026	0.690476	0.720174	0.8146	0.83802	0.86058	0.85807	0.85789
700.4971_678.5146	4.317_4.32	PC 28:0	[M+Na]+_[M+H]+	1	m/z, MS/MS, RT	5.50162e+06	3.83958e+06	3.88004e+06	3.34762e+06	5.5414e+06	4.59199e+06	4.89025e+06	4.93313e+06	4.56814e+06	4.17897e+06	0.954572	0.690476	0.720174	0.232	0.77246	0.76914	0.76836	0.76968
723.5482_701.5672	4.318_4.319	SM d34:2	[M+Na]+_[M+H]+	2b	m/z, RT	1.08224e+06	693210	658339	622199	1.03773e+06	1.25857e+06	1.32499e+06	1.2489e+06	1.26696e+06	1.17325e+06	0.652628	0.00793651	0.0279942	1.2573	1.1144	1.1094	1.1062	1.106
711.5479_689.5671	4.507_4.509	SM d33:1	[M+Na]+_[M+H]+	2b	m/z, RT	1.01735e+06	797797	573233	627767	875647	1.21617e+06	1.19005e+06	1.08494e+06	1.13848e+06	956477	0.696692	0.015873	0.0446285	1.1906	1.0654	1.0575	1.0545	1.0543
740.5292_718.5468	4.685_4.683	PC 31:1	[M+Na]+_[M+H]+	1	m/z, MS/MS, RT	3.10148e+06	2.48879e+06	2.0331e+06	2.02657e+06	2.75964e+06	3.01247e+06	2.5736e+06	2.87292e+06	2.69611e+06	2.1032e+06	0.935986	0.547619	0.596843	0.33873	0.82153	0.82131	0.81903	0.82197
703.5833_725.5651	4.815_4.814	SM 34:1;2O|SM 18:1;2O/16:0	[M+H]+_[M+Na]+	2a	m/z, MS/MS	1.11819e+08	6.90994e+07	5.4046e+07	5.31651e+07	9.19931e+07	1.18251e+08	1.15703e+08	1.01015e+08	1.15114e+08	8.24742e+07	0.713768	0.0555556	0.109977	0.95377	0.94292	0.93967	0.93707	0.93691
728.5284_706.5466	4.901_4.908	PC 30:0|PC 14:0_16:0	[M+Na]+_[M+H]+	2a	m/z, MS/MS	8.11402e+07	5.53072e+07	4.67262e+07	4.14695e+07	8.15667e+07	9.4306e+07	8.62035e+07	8.40466e+07	9.2152e+07	7.45392e+07	0.710056	0.031746	0.0742016	1.0466	0.97501	0.9681	0.96595	0.96581
858.5353_836.5536	4.901_4.915	PS 40:6	[M+Na]+_[M+H]+	2a	m/z, MS/MS	4.22492e+06	2.81609e+06	1.77145e+06	2.6424e+06	2.67621e+06	6.51604e+06	5.57147e+06	6.0817e+06	5.43529e+06	5.38113e+06	0.48752	0.00793651	0.0279942	1.3865	1.2457	1.2382	1.2362	1.2361
754.5441_732.5624	4.98_4.979	PC 32:1	[M+Na]+_[M+H]+	1	m/z, MS/MS, RT	3.53963e+08	2.51601e+08	1.74064e+08	1.67008e+08	2.99678e+08	3.58848e+08	3.10357e+08	3.29017e+08	3.38032e+08	2.85161e+08	0.768657	0.150794	0.228547	0.86197	0.90284	0.89895	0.89659	0.89667
782.5778_804.5606	5.028_5.026	PC 36:4 C	[M+H]+_[M+Na]+	2a	m/z, RT	2.15018e+07	1.24369e+07	1.03959e+07	1.17859e+07	1.35185e+07	3.36155e+07	3.14215e+07	2.84934e+07	2.89776e+07	2.03353e+07	0.48752	0.015873	0.0446285	1.3072	1.1608	1.1553	1.152	1.1521
727.5811_705.5986	5.04_5.04	SM 34:0;2O	[M+Na]+_[M+H]+	2a	m/z, MS/MS	9.82723e+06	6.47011e+06	4.88157e+06	5.31995e+06	7.00733e+06	1.19842e+07	1.07648e+07	1.0564e+07	1.08458e+07	9.53938e+06	0.623973	0.015873	0.0446285	1.2552	1.1142	1.1059	1.1034	1.1032
712.4971_690.5151	5.141_5.142	PE 32:1|PE 16:0_16:1	[M+Na]+_[M+H]+	2a	m/z, MS/MS	5.47776e+06	4.31851e+06	3.02875e+06	2.96546e+06	5.50521e+06	5.9932e+06	5.29742e+06	5.20325e+06	5.58484e+06	4.32226e+06	0.806625	0.222222	0.291291	0.75696	0.86162	0.85522	0.85315	0.85333
806.5761_784.5938	5.174_5.174	PC 36:3 A	[M+Na]+_[M+H]+	2a	m/z, MS/MS	1.06616e+07	6.74406e+06	5.21036e+06	5.59541e+06	7.78025e+06	1.33564e+07	1.31617e+07	1.16734e+07	1.40649e+07	1.15996e+07	0.563638	0.00793651	0.0279942	1.3203	1.1696	1.1607	1.1573	1.157
762.5063_740.5305	5.177_5.183	PE 36:4	[M+Na]+_[M+H]+	2b	m/z, RT	1.8951e+06	1.5582e+06	1.29795e+06	1.36059e+06	1.56719e+06	2.07942e+06	2.08929e+06	1.93454e+06	2.05475e+06	1.89898e+06	0.763552	0.00793651	0.0279942	1.2575	1.1157	1.1084	1.1059	1.1055
742.5428_720.5618	5.195_5.206	PC 31:0	[M+Na]+_[M+H]+	2b	m/z, RT	4.47101e+06	3.1213e+06	2.78241e+06	2.77541e+06	4.12428e+06	4.70662e+06	4.19541e+06	4.24993e+06	4.95367e+06	4.33981e+06	0.769618	0.0555556	0.109977	1.042	0.97593	0.96849	0.96614	0.96596
738.5129_716.5315	5.206_5.205	PE 34:2|PE 16:1_18:1	[M+Na]+_[M+H]+	2a	m/z, MS/MS	1.10895e+07	9.16594e+06	6.13041e+06	5.73709e+06	1.05687e+07	1.15372e+07	1.0122e+07	9.82813e+06	1.10387e+07	9.77505e+06	0.816265	0.309524	0.384921	0.76032	0.85222	0.85895	0.85642	0.85616
788.5261_766.547	5.237_5.231	PE 38:5|PE 18:1_20:4	[M+Na]+_[M+H]+	2a	m/z, MS/MS	4.18776e+06	3.02892e+06	2.52114e+06	2.70589e+06	3.22236e+06	4.17312e+06	3.98803e+06	3.81431e+06	4.21578e+06	3.86788e+06	0.780995	0.0952381	0.172675	1.0832	0.9994	0.99178	0.98949	0.98926
806.5765_784.5942	5.274_5.273	PC 36:3 B	[M+Na]+_[M+H]+	2a	m/z, MS/MS	5.74622e+06	4.05717e+06	3.14338e+06	3.36346e+06	4.39219e+06	6.58093e+06	6.81995e+06	6.56342e+06	8.13014e+06	6.11436e+06	0.605178	0.00793651	0.0279942	1.2937	1.1461	1.138	1.1346	1.1345
768.5596_746.5781	5.282_5.285	PC 33:1	[M+Na]+_[M+H]+	2a	m/z, MS/MS	1.33787e+07	9.37409e+06	8.39891e+06	9.10338e+06	1.11281e+07	1.53607e+07	1.62243e+07	1.56647e+07	1.77966e+07	1.46689e+07	0.644584	0.00793651	0.0279942	1.3395	1.1885	1.1798	1.1763	1.176
794.5751_772.5944	5.344_5.345	PC 35:2|PC 17:1_18:1	[M+Na]+_[M+H]+	2a	m/z, MS/MS	7.09061e+06	5.31362e+06	3.75209e+06	4.3298e+06	6.15854e+06	8.75342e+06	8.72408e+06	8.17315e+06	8.73099e+06	7.80353e+06	0.631612	0.00793651	0.0279942	1.3077	1.1584	1.1516	1.1483	1.148
753.597_731.6151	5.469_5.466	SM 36:1;2O|SM 18:1;2O/18:0	[M+Na]+_[M+H]+	2a	m/z, MS/MS	3.80597e+06	2.00019e+06	1.76957e+06	2.02669e+06	3.17026e+06	4.32165e+06	3.5655e+06	3.46206e+06	4.07138e+06	3.3521e+06	0.680386	0.0555556	0.109977	1.0489	0.98588	0.98304	0.98055	0.98025
782.5753_760.5938	5.593_5.597	PC 34:1|PC 16:0_18:1	[M+H]+_[M+H]+	1	m/z, MS/MS, RT	4.99162e+08	3.35297e+08	2.51032e+08	2.65071e+08	4.05635e+08	5.50914e+08	6.18803e+08	6.16643e+08	6.8327e+08	5.2063e+08	0.587306	0.00793651	0.0279942	1.2818	1.1355	1.1269	1.1236	1.1232
812.551_790.5676	5.598_5.598	PS 36:1	[M+Na]+_[M+H]+	2a	m/z, MS/MS	8.13418e+06	5.09769e+06	3.18398e+06	3.57647e+06	4.56384e+06	9.99113e+06	1.07502e+07	1.05349e+07	1.24789e+07	8.70942e+06	0.468052	0.00793651	0.0279942	1.3277	1.1794	1.1706	1.1674	1.1671
538.5256_560.5078_520.5146	5.703_5.704_5.703	Cer d34:1	[M+H]+_[M+Na]+_[M+H-H2O]+	1	m/z, MS/MS, RT	1.60249e+07	1.2216e+07	7.9248e+06	7.90378e+06	1.84285e+07	9.079e+06	7.37459e+06	7.13854e+06	8.53742e+06	1.03757e+07	1.47036	0.222222	0.291291	0.81619	1.1986	1.1982	1.1956	1.1954
834.6075_812.6257	5.778_5.775	PC 38:3	[M+Na]+_[M+H]+	2a	m/z, MS/MS	2.68735e+06	1.88409e+06	1.39031e+06	1.36356e+06	2.46986e+06	3.75432e+06	3.37316e+06	3.42443e+06	4.80265e+06	3.79597e+06	0.511483	0.00793651	0.0279942	1.3135	1.1674	1.1591	1.156	1.1562
718.5467_740.5291	5.779_5.775	PE 34:1|PE 16:0_18:1	[M+H]+_[M+Na]+	2a	m/z, MS/MS	2.02506e+07	1.4834e+07	1.24863e+07	1.19901e+07	2.04008e+07	2.39561e+07	2.13567e+07	2.12567e+07	2.71526e+07	2.21107e+07	0.690321	0.00793651	0.0279942	1.153	1.0335	1.0257	1.0239	1.0239
774.6095_796.5904	5.81_5.845	PC 35:1	[M+H]+_[M+Na]+	2a	m/z, MS/MS	3.2503e+06	2.1567e+06	1.77623e+06	1.77243e+06	2.72261e+06	5.91901e+06	5.10777e+06	5.2894e+06	6.0643e+06	4.6794e+06	0.431572	0.00793651	0.0279942	1.4224	1.2784	1.2687	1.265	1.2646
790.5411_768.5627	5.821_5.823	PE 38:4|PE 18:0_20:4	[M+Na]+_[M+H]+	2a	m/z, MS/MS	5.60477e+06	3.92373e+06	3.47267e+06	3.87933e+06	5.17861e+06	7.24208e+06	6.16327e+06	6.61965e+06	7.20403e+06	5.81755e+06	0.667515	0.00793651	0.0279942	1.2693	1.1255	1.119	1.1159	1.1156
766.5453_744.5629	5.825_5.825	PE 36:2|PE 18:1_18:1	[M+Na]+_[M+H]+	2a	m/z, MS/MS	2.51751e+07	1.94825e+07	1.37127e+07	1.27737e+07	2.52643e+07	3.42449e+07	2.88675e+07	2.92695e+07	3.32922e+07	2.59029e+07	0.636035	0.00793651	0.0279942	1.1831	1.058	1.051	1.0481	1.0478
816.5583_794.579	5.844_5.841	PE 40:5	[M+Na]+_[M+H]+	2a	m/z, MS/MS	2.30471e+06	1.50368e+06	1.3836e+06	1.3595e+06	2.3379e+06	2.86743e+06	2.45046e+06	2.51431e+06	2.80306e+06	2.6002e+06	0.671635	0.00793651	0.0279942	1.1941	1.0639	1.058	1.0554	1.0551
613.4863_608.5314	5.863_5.868	DG 34:3	[M+Na]+_[M+NH4]+	2b	m/z, RT	178583	87770.7	33573.7	96188	54386.9	190155	177471	218341	262053	157563	0.448	0.031746	0.0742016	1.1878	1.0523	1.0586	1.0561	1.0558
807.6447_785.6624	6.128_6.132	SM 40:2;2O	[M+Na]+_[M+H]+	2a	m/z, MS/MS	3.88139e+06	2.50636e+06	2.08783e+06	1.88825e+06	3.41163e+06	3.57144e+06	3.46341e+06	3.47986e+06	4.28793e+06	3.28345e+06	0.76166	0.150794	0.228547	0.88347	0.90431	0.89766	0.89572	0.89562
588.5397_566.5577_548.5465	6.395_6.395_6.396	Cer d36:1	[M+Na]+_[M+H]+_[M+H-H2O]+	2b	m/z, RT	1.14919e+06	838047	519937	489782	1.12889e+06	557945	495833	437451	511581	587355	1.59289	0.222222	0.291291	0.90742	1.3094	1.3041	1.3003	1.3
615.5034_610.548_631.478	6.399_6.387_6.386	DG 34:2|DG 16:1_18:1	[M+Na]+_[M+NH4]+_[M+K]+	2a	m/z, MS/MS	4.58613e+06	3.63225e+06	1.37116e+06	2.71194e+06	2.10091e+06	4.63381e+06	3.96943e+06	3.96727e+06	4.29383e+06	3.94632e+06	0.692068	0.0952381	0.172675	0.92817	0.84761	0.84116	0.84749	0.84731
768.5605_746.5782	6.433_6.435	PE 36:1|PE 18:0_18:1	[M+Na]+_[M+H]+	2a	m/z, MS/MS	1.11287e+07	8.55269e+06	7.2908e+06	7.15547e+06	1.18992e+07	1.24111e+07	1.19647e+07	9.93414e+06	1.30038e+07	1.16762e+07	0.780249	0.0555556	0.109977	0.96149	0.90955	0.90394	0.90433	0.90495
794.5741_772.5944	6.445_6.442	PE 38:2|PE 18:1_20:1	[M+Na]+_[M+H]+	2a	m/z, MS/MS	2.31068e+06	1.90052e+06	1.36335e+06	1.35091e+06	2.49392e+06	2.62449e+06	2.50427e+06	2.05167e+06	2.81473e+06	2.50238e+06	0.753699	0.031746	0.0742016	0.95369	0.89937	0.89849	0.89762	0.8985
821.6601_799.6783	6.448_6.456	SM 41:2;2O|SM 23:0;2O/18:2	[M+Na]+_[M+H]+	2a	m/z, MS/MS	1.61889e+06	1.10382e+06	892787	1.00626e+06	1.53011e+06	2.03306e+06	1.96918e+06	1.66291e+06	2.07313e+06	1.92657e+06	0.63652	0.00793651	0.0279942	1.2641	1.1205	1.1129	1.1099	1.1099
813.6942_835.676	6.785_6.786	SM 42:2;2O|SM 18:1;2O/24:1	[M+H]+_[M+Na]+	2a	m/z, MS/MS	3.44018e+07	2.28687e+07	1.48429e+07	1.87102e+07	2.97218e+07	3.89725e+07	3.99071e+07	3.04687e+07	4.29632e+07	3.70707e+07	0.636519	0.015873	0.0446285	1.151	1.035	1.0271	1.0244	1.0251
787.6782_809.6611	6.806_6.801	SM 40:1;2O|SM 18:1;2O/22:0	[M+H]+_[M+Na]+	2a	m/z, MS/MS	4.41343e+06	3.17036e+06	2.11423e+06	2.52348e+06	4.09303e+06	4.76151e+06	5.10135e+06	3.81254e+06	4.82662e+06	4.30424e+06	0.715353	0.0555556	0.109977	1.0253	0.95779	0.95106	0.94861	0.94877
659.5095_638.5797	7.039_7.043	DG 36:2|DG 18:1_18:1	[M+K]+_[M+NH4]+	2b	m/z, RT	1.6892e+06	1.37403e+06	810120	1.32051e+06	986028	2.03787e+06	1.8726e+06	1.69966e+06	2.02536e+06	1.9166e+06	0.646968	0.00793651	0.0279942	1.2387	1.1021	1.094	1.0931	1.0933
616.5714_594.5894_576.5778	7.083_7.083_7.084	Cer d38:1	[M+Na]+_[M+H]+_[M+H-H2O]+	2b	m/z, RT	575035	401722	290945	251614	549884	223878	186764	178320	193109	219288	2.06639	0.00793651	0.0279942	1.1347	1.4272	1.417	1.4129	1.4125
837.6931_815.7105	7.47_7.471	SM 42:1;2O|SM 16:1;2O/26:0	[M+Na]+_[M+H]+	2a	m/z, MS/MS	3.07926e+06	2.7061e+06	1.80933e+06	2.39578e+06	2.75221e+06	4.53227e+06	3.55667e+06	3.42708e+06	4.31847e+06	3.54946e+06	0.657383	0.00793651	0.0279942	1.2563	1.1129	1.1062	1.1029	1.1027
661.5251_640.5951	7.649_7.656	DG 36:1|DG 18:0_18:1	[M+K]+_[M+NH4]+	2a	m/z, MS/MS	498851	410213	280762	375830	348611	554598	466587	518867	537265	493898	0.744499	0.031746	0.0742016	1.1535	1.0237	1.0161	1.0165	1.0162

## Sheet: CSH-QE MSMS (-) Intra
Average Mz	Average Rt	Metabolite name	Adduct type	MSI Level	MSI Level	Treated_01	Treated_02	Treated_03	Treated_04	Treated_05	Control_01	Control_02	Control_03	Control_04	Control_05	Fold Change	p-val	FDR	Comp. 1	Comp. 2	Comp. 3	Comp. 4	Comp. 5
267.072	0.419	Inosine	[M-H]-	2a	m/z, MS/MS	188470	166822	336855	55247.3	635403	60822.1	98982.2	31850.3	18490.7	203795	3.34058	0.150794	0.272401	0.97323	0.93723	1.0232	1.0149	1.0149
526.312	1.008	LPC 14:0	[M+CH3COO]-	2b	m/z, RT	5465.05	2731.98	12129	2731.98	26058	4723.99	7119.37	2335.1	2335.1	6489.69	2.13518	0.420635	0.568975	0.67651	0.73087	0.83546	0.83778	0.83763
450.261	1.065	LPE 16:1	[M-H]-	2a	m/z, MS/MS	12572.8	7442.97	94817.6	2731.98	234410	40749.3	47551.5	24373	15299.6	18540.8	2.40233	0.690476	0.767196	0.5516	0.61476	0.73267	0.75657	0.7567
552.329	1.086	LPC 16:1	[M+CH3COO]-	2a	m/z, MS/MS	12463.2	15632.4	35780.5	7382.22	225590	46873.6	86002.8	35628.4	44717.5	15262.6	1.29921	0.420635	0.568975	0.19808	0.37082	0.54343	0.58432	0.58512
225.185	1.297	FA 14:1	[M-H]-	1	m/z, MS/MS, RT	3.49406e+06	1.93502e+06	2.32182e+06	1.29369e+06	3.26102e+06	1.17799e+06	571928	678323	594666	746626	3.26449	0.00793651	0.0793651	1.4629	1.5346	1.4986	1.4875	1.4875
476.275	1.297	LPE 18:2	[M-H]-	2b	m/z, RT	2731.98	2731.98	8188.36	2731.98	21216.8	5670.83	2335.1	2335.1	2335.1	5544.71	2.06363	0.222222	0.361757	0.62549	0.64548	0.81942	0.81629	0.816
213.185	1.436	FA 13:0	[M-H]-	1	m/z, MS/MS, RT	785993	343156	554762	598975	521317	1.38295e+06	456766	614787	720827	633937	0.736153	0.309524	0.45614	0.66977	0.62049	0.61425	0.60934	0.60932
599.318	1.554	LPI 18:0	[M-H]-	2a	m/z, MS/MS	14336.9	34860.5	144279	53972.4	321890	134758	93776	83434.9	82413	123767	1.09879	0.690476	0.767196	0.11228	0.1662	0.61738	0.62893	0.62867
554.344	1.557	LPC 16:0	[M+CH3COO]-	1	m/z, MS/MS, RT	206369	121682	513992	174682	835474	736685	778962	729018	693119	375354	0.559047	0.222222	0.361757	0.9991	0.86666	0.89203	0.93655	0.93675
452.276	1.587	LPE 16:0	[M-H]-	1	m/z, MS/MS, RT	198783	131557	679139	189375	1.72443e+06	575531	761028	611812	617013	317942	1.01386	0.547619	0.672515	0.016303	0.26906	0.49262	0.56387	0.56424
251.2	1.588	FA 16:2	[M-H]-	2a	m/z, MS/MS	425013	181649	336860	284170	624722	300116	164995	187393	204760	221216	1.71761	0.150794	0.272401	1.0252	1.2223	1.2041	1.1953	1.1948
239.2	1.654	FA 15:1	[M-H]-	1	m/z, MS/MS, RT	150717	98579.3	321682	131358	193769	598449	38884.4	60581.9	91046.7	64605.7	1.04983	0.150794	0.272401	0.04716	0.25967	0.26516	0.32073	0.32079
301.216	1.663	FA 20:5	[M-H]-	1	m/z, MS/MS, RT	1.83761e+06	1.31078e+06	4.66699e+06	2.96255e+06	8.41569e+06	3.61662e+06	2.47486e+06	2.74428e+06	2.90016e+06	3.59126e+06	1.25226	1	1	0.36788	0.4313	0.65972	0.67815	0.67832
580.36	1.707	LPC 18:1	[M+CH3COO]-	1	m/z, MS/MS, RT	56658.8	20136.2	212767	58993.7	376341	321945	421758	291369	347330	178755	0.464333	0.150794	0.272401	1.0842	0.94391	0.9587	1.0034	1.0033
478.292	1.747	LPE 18:1	[M-H]-	2a	m/z, MS/MS	286167	182790	870414	184719	1.91999e+06	675804	774260	595620	598335	405811	1.12927	0.690476	0.767196	0.14675	0.3328	0.54258	0.59304	0.59353
277.216	1.761	FA 18:3	[M-H]-	1	m/z, MS/MS, RT	314791	162039	432902	292088	650528	305501	188526	214666	248090	250249	1.53463	0.222222	0.361757	0.85014	0.96478	0.98405	0.99356	0.99336
227.2	1.812	FA 14:0	[M-H]-	1	m/z, MS/MS, RT	2.19883e+07	1.0315e+07	1.72593e+07	1.79571e+07	2.46547e+07	2.16374e+07	1.53802e+07	1.48219e+07	1.63831e+07	1.6654e+07	1.08598	0.309524	0.45614	0.33317	0.89469	0.87477	0.87137	0.87193
436.281	1.83	LPE O-16:1	[M-H]-	2a	m/z, MS/MS	451728	241781	1.17418e+06	347389	3.07492e+06	919389	958343	790051	826809	587148	1.29601	0.690476	0.767196	0.2826	0.43475	0.61637	0.64829	0.64834
327.231	1.93	FA 22:6	[M-H]-	1	m/z, MS/MS, RT	9.32879e+06	4.23049e+06	1.24955e+07	8.374e+06	2.51682e+07	1.01102e+07	9.2612e+06	9.30106e+06	9.19949e+06	1.06021e+07	1.22946	1	1	0.38422	0.56341	0.71769	0.72325	0.72302
462.297	1.994	LPE O-18:2	[M-H]-	2a	m/z, MS/MS	225130	123401	529530	181853	1.56432e+06	464707	507278	440441	488841	302097	1.19101	0.690476	0.767196	0.19483	0.37715	0.58493	0.6181	0.61816
253.216	2.018	FA 16:1	[M-H]-	1	m/z, MS/MS, RT	9.34261e+07	4.04097e+07	6.85963e+07	4.67373e+07	1.46778e+08	5.31648e+07	3.08028e+07	3.46836e+07	3.83167e+07	4.99948e+07	1.91313	0.0952381	0.22792	1.0017	1.1583	1.1614	1.152	1.1516
303.231	2.156	FA 20:4	[M-H]-	1	m/z, MS/MS, RT	1.0589e+07	6.91694e+06	2.82289e+07	1.79485e+07	4.89996e+07	2.25e+07	1.5895e+07	1.61854e+07	1.83753e+07	1.98497e+07	1.21418	1	1	0.32328	0.41391	0.61716	0.65459	0.65485
241.216	2.264	FA 15:0	[M-H]-	1	m/z, MS/MS, RT	2.7791e+06	1.14589e+06	2.18245e+06	2.45739e+06	3.08562e+06	2.96593e+06	1.94928e+06	2.04224e+06	2.55632e+06	2.68867e+06	0.954763	1	1	0.18047	0.59326	0.61016	0.60564	0.61023
279.232	2.296	FA 18:2	[M-H]-	1	m/z, MS/MS, RT	9.21054e+06	3.87286e+06	1.17684e+07	7.44297e+06	1.9677e+07	8.01929e+06	5.88486e+06	6.7116e+06	7.16443e+06	8.25892e+06	1.4421	0.309524	0.45614	0.69161	0.83545	0.8977	0.89753	0.8973
329.247	2.374	FA 22:5	[M-H]-	2a	m/z, MS/MS	8.19301e+06	3.88702e+06	1.2003e+07	7.22323e+06	2.36746e+07	8.22948e+06	6.27923e+06	5.98807e+06	7.31947e+06	8.23437e+06	1.5251	0.690476	0.767196	0.64616	0.75747	0.8498	0.85388	0.85357
582.375	2.379	LPC 18:0 B	[M+CH3COO]-	2b	m/z, RT	13240	2731.98	82001.8	9622.7	227791	153673	215893	136667	174744	82798.8	0.439117	0.150794	0.272401	0.95523	0.82911	0.87678	0.91457	0.91476
480.307	2.432	LPE 18:0	[M-H]-	2a	m/z, MS/MS	695859	306219	1.71378e+06	543646	2.96664e+06	1.62423e+06	2.24243e+06	1.87827e+06	2.09964e+06	1.12124e+06	0.694431	0.309524	0.45614	0.61302	0.53874	0.62911	0.70091	0.70105
267.232	2.497	FA 17:1	[M-H]-	2a	m/z, MS/MS	5.37191e+06	2.18642e+06	4.95414e+06	3.50687e+06	8.03956e+06	3.90388e+06	2.47112e+06	2.70882e+06	2.94172e+06	3.63575e+06	1.5362	0.309524	0.45614	0.89938	1.0949	1.0982	1.0893	1.0889
608.392	2.522	LPC 20:1	[M+CH3COO]-	2b	m/z, RT	2731.98	2731.98	6242.98	6897.23	18553.2	20216.5	48841.5	68625.9	45606.8	26890.8	0.176787	0.00793651	0.0793651	1.4378	1.3298	1.3087	1.2993	1.2988
305.247	2.628	FA 20:3	[M-H]-	1	m/z, MS/MS, RT	2.32186e+06	1.2831e+06	4.95735e+06	3.35025e+06	8.75506e+06	3.16124e+06	2.7372e+06	2.50825e+06	2.83519e+06	3.26322e+06	1.42485	0.690476	0.767196	0.56377	0.63757	0.74805	0.77503	0.77522
355.263	2.735	FA 24:6	[M-H]-	2a	m/z, MS/MS	388992	173452	257671	171628	596209	231833	166445	162683	219514	225056	1.57922	0.222222	0.361757	0.80662	1.0204	1.0421	1.0348	1.0346
464.312	2.764	LPE O-18:1	[M-H]-	2a	m/z, MS/MS	67319.9	22379.9	268922	50737	565947	249918	331373	272126	392101	212075	0.669121	0.309524	0.45614	0.54205	0.47242	0.65251	0.69265	0.69256
255.232	2.78	FA 16:0	[M-H]-	1	m/z, MS/MS, RT	3.27924e+08	1.09743e+08	1.95524e+08	2.33989e+08	3.68891e+08	2.73508e+08	2.24319e+08	2.615e+08	2.5865e+08	2.34029e+08	0.987271	0.84127	0.892256	0.042612	0.75777	0.74875	0.74247	0.74282
305.247	2.795	FA 20:3	[M-H]-	1	m/z, MS/MS, RT	979156	419592	1.40564e+06	921394	2.9175e+06	1.17172e+06	718593	733121	970406	1.127e+06	1.40722	0.690476	0.767196	0.53095	0.66386	0.79142	0.79293	0.79278
331.262	2.946	FA 22:4	[M-H]-	2a	m/z, MS/MS	5.1521e+06	2.09932e+06	7.26728e+06	4.49518e+06	1.38241e+07	4.44202e+06	3.60491e+06	3.3591e+06	4.58455e+06	4.62533e+06	1.59285	0.309524	0.45614	0.70654	0.82614	0.88987	0.89616	0.89591
281.247	2.966	FA 18:1	[M-H]-	1	m/z, MS/MS, RT	3.30439e+08	1.21282e+08	3.11851e+08	1.99594e+08	5.04145e+08	2.55587e+08	1.69164e+08	1.91912e+08	2.28987e+08	2.16272e+08	1.38175	0.420635	0.568975	0.70631	0.97389	0.98482	0.9793	0.9789
357.278	3.126	FA 24:5	[M-H]-	2a	m/z, MS/MS	3.41461e+06	1.28847e+06	2.82496e+06	2.14262e+06	4.10224e+06	1.96023e+06	1.63807e+06	1.59008e+06	1.93615e+06	2.57113e+06	1.42052	0.222222	0.361757	0.86837	1.0879	1.0871	1.081	1.0809
307.263	3.139	FA 20:2	[M-H]-	1	m/z, MS/MS, RT	2.53127e+06	875224	2.7746e+06	2.20675e+06	5.31634e+06	3.89289e+06	2.87142e+06	2.77527e+06	3.50891e+06	3.79301e+06	0.813715	0.150794	0.272401	0.50196	0.49067	0.71535	0.70973	0.71005
269.247	3.176	FA 17:0	[M-H]-	1	m/z, MS/MS, RT	4.57819e+06	1.60592e+06	3.76916e+06	3.50091e+06	5.32499e+06	3.9604e+06	3.453e+06	3.57791e+06	3.69451e+06	3.53025e+06	1.03091	0.690476	0.767196	0.11253	0.79029	0.77898	0.78035	0.78114
295.263	3.274	FA 19:1	[M-H]-	2a	m/z, MS/MS	3.29203e+06	1.1744e+06	3.289e+06	2.56036e+06	5.8128e+06	3.36462e+06	2.67474e+06	2.67288e+06	3.16258e+06	3.60584e+06	1.04185	0.84127	0.892256	0.10543	0.50635	0.67313	0.66791	0.66828
333.278	3.355	FA 22:3	[M-H]-	2a	m/z, MS/MS	495594	153978	545243	342677	1.00196e+06	516791	363313	367432	424205	473777	1.18361	0.84127	0.892256	0.33924	0.6344	0.74457	0.74258	0.74237
321.278	3.411	FA 21:2	[M-H]-	2a	m/z, MS/MS	175711	32634.1	165718	115442	393695	215395	204371	191819	203899	247274	0.831046	0.150794	0.272401	0.36672	0.43534	0.68712	0.68138	0.68121
359.294	3.447	FA 24:4	[M-H]-	2a	m/z, MS/MS	726773	247673	565588	534122	948428	442418	286746	315917	299539	425131	1.70792	0.150794	0.272401	1.0615	1.2668	1.2416	1.2315	1.2313
309.278	3.538	FA 20:1	[M-H]-	1	m/z, MS/MS, RT	2.31408e+07	8.73226e+06	1.87652e+07	1.39563e+07	3.92423e+07	2.44583e+07	1.94605e+07	1.93743e+07	2.30448e+07	2.5594e+07	0.927679	0.420635	0.568975	0.18992	0.44982	0.67781	0.67608	0.67581
865.5	3.587	PG 44:12|PG 22:6_22:6	[M-H]-	2a	m/z, MS/MS	297620	67670.3	235042	228495	253456	313172	314254	284971	301478	287463	0.720879	0.031746	0.103359	1.072	0.9736	0.95013	0.9451	0.946
335.294	3.68	FA 22:2	[M-H]-	1	m/z, MS/MS, RT	854617	285885	643753	461940	1.18084e+06	875750	726073	648071	745623	719107	0.922579	0.547619	0.672515	0.22537	0.61597	0.68091	0.67529	0.67508
805.484	3.739	PI 32:2|PI 16:1_16:1	[M-H]-	2a	m/z, MS/MS	1.02544e+06	405972	442276	543412	967186	662252	556640	589003	581197	355863	1.23291	1	1	0.54175	1.0963	1.0807	1.0723	1.0721
297.279	3.76	FA 19:0	[M-H]-	2a	m/z, MS/MS	823428	330198	593902	649547	886361	589112	510222	493686	540630	622211	1.19144	0.222222	0.361757	0.62158	1.034	1.0125	1.0041	1.0052
323.294	3.819	FA 21:1	[M-H]-	2a	m/z, MS/MS	494393	217173	377366	388740	667398	493225	372601	429805	441644	404132	1.00171	1	1	0.0060239	0.66686	0.69876	0.69595	0.69613
717.468	3.855	PG 32:2|PG 16:1_16:1	[M-H]-	2a	m/z, MS/MS	468326	154442	226664	183245	517972	426789	518481	435284	438174	333006	0.720651	0.420635	0.568975	0.82716	0.81876	0.80946	0.80269	0.80369
855.5	3.87	PI 36:5|PI 16:0_20:5	[M-H]-	2a	m/z, MS/MS	328262	97843.6	180247	203073	219676	217536	211861	185687	202102	191102	1.02064	1	1	0.070029	0.91088	0.93922	0.93215	0.93228
881.516	3.921	PI 38:6|PI 18:1_20:5	[M-H]-	2a	m/z, MS/MS	1.06602e+06	280989	408437	464809	480935	420599	391369	442525	444327	393571	1.29096	0.420635	0.568975	0.53794	1.0314	1.0757	1.0833	1.0828
819.517	3.943	PG 40:7|PG 18:1_22:6	[M-H]-	2a	m/z, MS/MS	781929	294796	600762	501611	732968	912054	833504	865973	832038	607653	0.718811	0.031746	0.103359	1.1095	1.0072	0.98376	0.98546	0.98511
743.485	3.949	PG 34:3|PG 16:1_18:2	[M-H]-	2a	m/z, MS/MS	213737	88675.6	110460	93863.9	222457	293161	269554	244617	259177	174319	0.587667	0.031746	0.103359	1.2699	1.108	1.084	1.0755	1.076
778.512	4	SHexCer 34:1;2O	[M-H]-	2a	m/z, MS/MS	679640	252911	503126	423605	597907	397335	347228	330939	413067	347349	1.3384	0.150794	0.272401	0.90117	1.2986	1.2779	1.2687	1.2683
881.516	4.045	PI 38:6|PI 16:0_22:6	[M-H]-	2a	m/z, MS/MS	972157	343136	495799	478781	593116	965905	807946	874039	785217	754844	0.688401	0.150794	0.272401	1.1312	1.0148	0.9927	1.0004	1.0002
760.511	4.055	PC 30:2|PC 14:1_16:1	[M+CH3COO]-	2a	m/z, MS/MS	351512	128175	163358	113670	286576	121933	80594.4	65908.7	40810.5	23433.6	3.13603	0.015873	0.0823045	1.2693	1.4914	1.4691	1.4568	1.4568
907.532	4.09	PI 40:7|PI 18:1_22:6	[M-H]-	2a	m/z, MS/MS	1.43724e+06	550289	671147	590733	773575	1.03624e+06	954128	969368	950129	788502	0.856252	0.150794	0.272401	0.48983	0.7406	0.76923	0.78622	0.78708
807.501	4.096	PI 32:1|PI 16:0_16:1	[M-H]-	2a	m/z, MS/MS	2.73746e+06	1.01594e+06	1.56498e+06	1.42217e+06	1.89273e+06	2.49164e+06	2.18647e+06	2.30232e+06	2.1622e+06	1.42871e+06	0.816668	0.309524	0.45614	0.66673	0.83078	0.85975	0.85484	0.85508
337.31	4.122	FA 22:1	[M-H]-	1	m/z, MS/MS, RT	6.62322e+06	2.48407e+06	4.45432e+06	3.69242e+06	6.9225e+06	5.07916e+06	4.53424e+06	3.97355e+06	5.26701e+06	4.20973e+06	1.04825	1	1	0.15799	0.86479	0.84642	0.83974	0.8394
833.515	4.141	PI 34:2|PI 16:1_18:1	[M-H]-	2a	m/z, MS/MS	9.52972e+06	3.69086e+06	5.66524e+06	5.00976e+06	7.99644e+06	8.24159e+06	8.81766e+06	8.62116e+06	7.88893e+06	5.79777e+06	0.810119	0.309524	0.45614	0.72915	0.83898	0.82963	0.825	0.82546
857.516	4.145	PI 36:4|PI 16:0_20:4	[M-H]-	2a	m/z, MS/MS	2.89506e+06	915463	1.97768e+06	2.17149e+06	2.07554e+06	3.52935e+06	3.37433e+06	3.68426e+06	3.50314e+06	2.5868e+06	0.601708	0.015873	0.0823045	1.403	1.216	1.1929	1.186	1.1856
883.531	4.193	PI 38:5|PI 18:1_20:4	[M-H]-	2a	m/z, MS/MS	8.80145e+06	2.96536e+06	4.98084e+06	5.17924e+06	6.04723e+06	6.72174e+06	6.97373e+06	6.33495e+06	6.88881e+06	5.93275e+06	0.85152	0.222222	0.361757	0.60104	0.8247	0.83249	0.82697	0.82669
732.48	4.211	PS 32:1|PS 16:0_16:1	[M-H]-	2a	m/z, MS/MS	1.3837e+06	445388	676524	675079	872075	1.39567e+06	1.71446e+06	1.33544e+06	1.46941e+06	896644	0.594978	0.031746	0.103359	1.2273	1.0809	1.0765	1.072	1.072
909.547	4.221	PI 40:6|PI 18:1_22:5	[M-H]-	2a	m/z, MS/MS	1.80889e+06	721294	845146	887217	949713	1.0973e+06	1.30463e+06	1.11649e+06	1.2099e+06	1.00903e+06	0.908476	0.150794	0.272401	0.32393	0.71637	0.7879	0.79556	0.79558
363.325	4.239	FA 24:2	[M-H]-	2a	m/z, MS/MS	617550	247197	382792	214671	657039	451881	395812	339184	410325	417813	1.05173	0.84127	0.892256	0.14039	0.7326	0.75718	0.76875	0.76986
859.531	4.248	PI 36:3|PI 18:1_18:2	[M-H]-	2a	m/z, MS/MS	1.9635e+06	711437	955404	985226	1.33417e+06	1.26956e+06	1.33187e+06	1.07286e+06	1.19043e+06	963388	1.02087	0.84127	0.892256	0.067634	0.91882	0.94732	0.94038	0.94023
867.537	4.26	PI O-38:6|PI O-16:0_22:6	[M-H]-	2a	m/z, MS/MS	228065	73059.4	98611.8	129737	140488	265122	246389	219756	203861	167956	0.607353	0.0555556	0.154015	1.2515	1.1029	1.0899	1.0807	1.0803
745.5	4.267	PG 34:2|PG 16:1_18:1	[M-H]-	2a	m/z, MS/MS	1.02124e+06	349801	414500	456612	889196	1.00592e+06	1.17149e+06	1.13224e+06	975991	868721	0.607513	0.0952381	0.22792	1.2454	1.0888	1.0658	1.0613	1.0614
758.495	4.273	PS 34:2|PS 16:1_18:1	[M-H]-	2a	m/z, MS/MS	727317	233355	262034	328277	350477	682538	707358	638070	657763	441619	0.608011	0.150794	0.272401	1.1642	1.036	1.0415	1.0334	1.0334
733.548	4.302	SM d32:1	[M+CH3COO]-	2b	m/z, RT	2.0762e+06	809128	1.17065e+06	1.22756e+06	1.72247e+06	2.37025e+06	2.28943e+06	1.98708e+06	2.01581e+06	1.77195e+06	0.671427	0.0555556	0.154015	1.251	1.1071	1.0801	1.0711	1.0708
883.532	4.308	PI 38:5|PI 18:0_20:5	[M-H]-	2a	m/z, MS/MS	1.07866e+06	398400	523282	617755	591752	928946	876143	734109	702204	661655	0.822394	0.150794	0.272401	0.6457	0.79888	0.85666	0.85216	0.85186
771.516	4.368	PG 36:3|PG 18:1_18:2	[M-H]-	2a	m/z, MS/MS	291288	103375	164709	163969	268398	442360	481945	440752	398493	364497	0.466033	0.00793651	0.0793651	1.5964	1.3922	1.3634	1.3523	1.3518
847.532	4.368	PI 35:2|PI 17:1_18:1	[M-H]-	2a	m/z, MS/MS	650986	223544	308748	359729	458879	600301	559886	508013	507865	476839	0.754602	0.150794	0.272401	0.922	0.91888	0.90225	0.90176	0.90141
843.537	4.378	PI O-36:4|PI O-16:0_20:4	[M-H]-	2a	m/z, MS/MS	362790	98194.1	181653	229639	298425	328708	252128	253384	318787	273743	0.820537	0.420635	0.568975	0.62477	0.79422	0.77484	0.77301	0.77351
885.547	4.381	PI 38:4|PI 18:1_20:3	[M-H]-	2a	m/z, MS/MS	1.58761e+06	477548	757332	815222	952281	1.1545e+06	1.03434e+06	933948	1.13713e+06	984152	0.875274	0.222222	0.361757	0.42465	0.78191	0.79393	0.80072	0.80041
773.531	4.393	PG 36:2|PG 18:1_18:1	[M-H]-	2a	m/z, MS/MS	1.06848e+06	397079	665232	448224	1.09019e+06	1.41052e+06	1.29432e+06	1.1007e+06	1.48088e+06	1.04466e+06	0.579554	0.031746	0.103359	1.3251	1.1501	1.1335	1.124	1.1239
736.511	4.396	PC 28:0|PC 14:0_14:0	[M+CH3COO]-	2a	m/z, MS/MS	1.38606e+06	482105	828114	690400	1.14085e+06	1.15105e+06	1.22594e+06	1.17389e+06	1.36829e+06	757951	0.797504	0.309524	0.45614	0.70267	0.82017	0.81784	0.82036	0.82047
759.562	4.403	SM d34:2	[M+CH3COO]-	2b	m/z, RT	534441	164610	300347	237894	421480	602129	658535	530067	686097	414391	0.573728	0.0555556	0.154015	1.3024	1.1367	1.1101	1.1032	1.103
869.552	4.412	PI O-38:5|PI O-18:1_20:4	[M-H]-	2a	m/z, MS/MS	942785	292803	500484	443497	709586	826903	951884	740236	890692	611756	0.718432	0.150794	0.272401	0.94968	0.92876	0.91642	0.91007	0.91006
409.309	4.415	FA 28:7	[M-H]-	2a	m/z, MS/MS	609958	320168	519407	467866	568365	465013	519558	476411	524043	467390	1.0136	0.690476	0.767196	0.081236	0.84134	0.83129	0.83602	0.83631
895.568	4.444	PI O-40:6|PI O-18:1_22:5	[M-H]-	2a	m/z, MS/MS	251160	92573.9	165873	193662	232141	276332	280212	255310	302079	223322	0.6995	0.031746	0.103359	1.2109	1.0752	1.0497	1.0471	1.047
862.557	4.465	PC 38:7|PC 16:1_22:6	[M+CH3COO]-	2a	m/z, MS/MS	355712	147963	162503	186910	265875	426034	460900	372104	450883	257097	0.568863	0.031746	0.103359	1.331	1.1571	1.136	1.13	1.13
762.527	4.483	PC 30:1|PC 14:0_16:1	[M+CH3COO]-	2a	m/z, MS/MS	5.34251e+06	2.21618e+06	3.71011e+06	3.5087e+06	5.34664e+06	4.20566e+06	3.50228e+06	3.45153e+06	4.12398e+06	3.10606e+06	1.09433	0.547619	0.672515	0.34046	1.0053	0.98361	0.98128	0.98092
885.547	4.483	PI 38:4|PI 16:0_22:4	[M-H]-	2a	m/z, MS/MS	749703	223973	457309	556787	526122	623112	550702	537556	617810	547912	0.873762	0.420635	0.568975	0.50691	0.7805	0.79738	0.79066	0.79292
909.547	4.503	PI 40:6|PI 18:0_22:6	[M-H]-	2a	m/z, MS/MS	1.29288e+06	522822	898918	1.0641e+06	1.36291e+06	1.77214e+06	1.46158e+06	1.39849e+06	1.7066e+06	1.33683e+06	0.669864	0.015873	0.0823045	1.2839	1.12	1.0964	1.0895	1.0894
735.566	4.506	SM d32:0	[M+CH3COO]-	2b	m/z, RT	132987	21058.4	81079.6	94431.4	168270	207247	161203	144732	199566	138314	0.584948	0.0555556	0.154015	1.177	1.0358	1.0214	1.0175	1.0172
911.562	4.529	PI 40:5|PI 18:1_22:4	[M-H]-	2a	m/z, MS/MS	1.03418e+06	516300	725630	617411	694782	888041	699518	703211	771728	706015	0.952181	0.420635	0.568975	0.23979	0.74501	0.77039	0.77506	0.77483
812.543	4.534	PC 34:4	[M+CH3COO]-	2b	m/z, RT	174692	122550	164499	104973	231994	265643	236068	215023	255429	169498	0.699601	0.0555556	0.154015	1.1713	1.0157	1.0102	1.0121	1.0131
730.545	4.552	HexCer 32:1;2O	[M+CH3COO]-	2a	m/z, MS/MS	265128	101301	166153	152087	296317	240193	224664	227538	220988	146899	0.925214	1	1	0.24779	0.7604	0.7418	0.75008	0.75023
835.531	4.559	PI 34:1|PI 16:0_18:1	[M-H]-	2a	m/z, MS/MS	7.27651e+06	3.86426e+06	5.23468e+06	4.3991e+06	6.80418e+06	9.02342e+06	8.54497e+06	8.70647e+06	9.16404e+06	6.44966e+06	0.658383	0.031746	0.103359	1.3847	1.2004	1.1715	1.1628	1.1628
788.542	4.563	PC 32:2	[M+CH3COO]-	1	m/z, MS/MS, RT	8.85196e+06	5.12651e+06	5.10813e+06	4.4516e+06	8.07756e+06	6.15189e+06	5.76466e+06	6.09671e+06	5.76472e+06	3.89842e+06	1.14234	1	1	0.4873	1.0041	0.99083	0.98247	0.9848
747.563	4.595	SM d33:1	[M+CH3COO]-	2b	m/z, RT	440011	169969	248381	262745	295724	533767	414716	478096	406588	328481	0.655439	0.0555556	0.154015	1.2224	1.0761	1.0587	1.0499	1.0496
861.547	4.601	PI 36:2|PI 18:1_18:1	[M-H]-	2a	m/z, MS/MS	1.5174e+07	6.84365e+06	7.89982e+06	7.56682e+06	9.80864e+06	1.60526e+07	1.33276e+07	1.3851e+07	1.11612e+07	8.57919e+06	0.75102	0.150794	0.272401	0.87622	0.85851	0.87445	0.86713	0.86836
660.458	4.606	PE 30:1|PE 14:0_16:1	[M-H]-	2a	m/z, MS/MS	426091	218880	234307	264221	329734	283538	266902	243146	222774	182249	1.22912	0.547619	0.672515	0.75256	1.2479	1.2775	1.2672	1.267
834.527	4.607	PS 40:6|PS 18:0_22:6	[M-H]-	2a	m/z, MS/MS	1.35521e+06	506512	688408	803431	680163	2.0099e+06	1.74598e+06	1.71569e+06	1.57062e+06	1.01644e+06	0.500546	0.015873	0.0823045	1.4164	1.2268	1.2151	1.2069	1.2066
838.558	4.61	PC 36:5|PC 16:1_20:4	[M+CH3COO]-	2a	m/z, MS/MS	612970	309092	347665	342107	355829	647728	608187	560718	504155	292293	0.753005	0.420635	0.568975	0.8584	0.83138	0.91847	0.92163	0.92279
734.496	4.618	PS 32:0|PS 16:0_16:0	[M-H]-	2a	m/z, MS/MS	422932	130663	227264	210697	230804	253097	236125	201614	185895	150561	1.18989	0.84127	0.892256	0.46283	1.0808	1.1628	1.1532	1.1528
885.547	4.625	PI 38:4|PI 18:0_20:4	[M-H]-	2a	m/z, MS/MS	8.95391e+06	3.39167e+06	5.66258e+06	6.47522e+06	5.58472e+06	1.06394e+07	9.40428e+06	9.89271e+06	9.73937e+06	9.16028e+06	0.615695	0.00793651	0.0793651	1.4648	1.2688	1.239	1.2317	1.2314
911.562	4.651	PI 40:5|PI 18:0_22:5	[M-H]-	2a	m/z, MS/MS	1.4799e+06	597412	1.0003e+06	891869	970118	1.54222e+06	1.63096e+06	1.5345e+06	1.77979e+06	1.35045e+06	0.630218	0.015873	0.0823045	1.4153	1.226	1.1988	1.1888	1.1883
760.51	4.668	PS 34:1|PS 16:0_18:1	[M-H]-	2a	m/z, MS/MS	6.37543e+06	2.12582e+06	3.36579e+06	3.81525e+06	3.82546e+06	6.72411e+06	7.92836e+06	7.23765e+06	8.27315e+06	5.38101e+06	0.54883	0.015873	0.0823045	1.4261	1.2351	1.2132	1.2037	1.2032
747.516	4.677	PG 34:1|PG 16:0_18:1	[M-H]-	2a	m/z, MS/MS	987242	402948	510101	551246	892549	1.03905e+06	1.1285e+06	1.09858e+06	1.00808e+06	832397	0.654855	0.031746	0.103359	1.2608	1.1054	1.0793	1.0705	1.0704
686.474	4.69	PE 32:2|PE 16:1_16:1	[M-H]-	2a	m/z, MS/MS	2.48809e+06	1.01125e+06	1.19532e+06	1.24484e+06	2.33071e+06	1.92202e+06	2.06092e+06	1.90232e+06	1.8526e+06	1.29586e+06	0.915483	0.690476	0.767196	0.28158	0.77711	0.76276	0.75719	0.75811
887.562	4.712	PI 38:3|PI 18:1_20:2	[M-H]-	2a	m/z, MS/MS	792612	348724	367885	419565	659709	876681	1.01641e+06	849341	838088	715085	0.602591	0.015873	0.0823045	1.3739	1.1916	1.1627	1.1539	1.1539
786.526	4.722	PS 36:2|PS 18:1_18:1	[M-H]-	2a	m/z, MS/MS	2.28452e+06	894591	1.04068e+06	1.37525e+06	1.44339e+06	2.98432e+06	3.2836e+06	2.62168e+06	2.68591e+06	1.88956e+06	0.522718	0.015873	0.0823045	1.439	1.2463	1.2261	1.2177	1.2174
838.555	4.733	PC 36:5 B	[M+CH3COO]-	2b	m/z, RT	553450	211733	357294	466038	487518	908127	933974	777569	834102	555033	0.517869	0.00793651	0.0793651	1.4927	1.294	1.2661	1.2675	1.2669
736.49	4.736	PE 36:5|PE 16:1_20:4	[M-H]-	2a	m/z, MS/MS	643675	318205	409879	437805	624476	650531	601280	547401	502638	364383	0.912914	0.690476	0.767196	0.35919	0.79114	0.79948	0.81883	0.81904
810.523	4.754	PS 38:4|PS 18:0_20:4	[M-H]-	2a	m/z, MS/MS	564874	219792	305285	474547	342744	627760	656345	550467	547298	389959	0.68808	0.0952381	0.22792	1.1123	0.99533	1.0486	1.0557	1.0555
836.542	4.759	PS 40:5|PS 18:0_22:5	[M-H]-	2a	m/z, MS/MS	1.17504e+06	342087	460974	867762	703320	1.76585e+06	1.68091e+06	1.53784e+06	1.67279e+06	1.15069e+06	0.454553	0.015873	0.0823045	1.5268	1.3248	1.2974	1.2873	1.2868
339.325	4.763	FA 22:0	[M-H]-	1	m/z, MS/MS, RT	1.5826e+06	798682	1.17574e+06	1.15295e+06	1.80455e+06	1.24357e+06	1.06774e+06	1.20593e+06	1.30349e+06	1.08086e+06	1.10386	0.84127	0.892256	0.41364	0.93864	0.92103	0.91544	0.91518
776.543	4.769	PC 31:1|PC 15:0_16:1	[M+CH3COO]-	2a	m/z, MS/MS	768427	358392	374137	530510	656943	692679	689472	528225	681803	508848	0.866942	0.547619	0.672515	0.55305	0.79983	0.80195	0.7972	0.79687
814.558	4.774	PC 34:3	[M+CH3COO]-	2b	m/z, RT	542668	236301	384711	299543	426672	438330	451868	342151	399289	289121	0.983931	0.84127	0.892256	0.064011	0.87086	0.90828	0.91488	0.91518
365.341	4.783	FA 24:1	[M-H]-	1	m/z, MS/MS, RT	5.87132e+06	2.41243e+06	3.89114e+06	2.55725e+06	6.5425e+06	4.41749e+06	4.42754e+06	3.64064e+06	4.59972e+06	3.67215e+06	1.02491	1	1	0.075231	0.76542	0.76245	0.75603	0.75681
1082.68	4.795	Hex3Cer 34:1;2O	[M+CH3COO]-	2a	m/z, MS/MS	1.55125e+06	652629	927949	993663	1.14088e+06	1.51241e+06	1.81228e+06	1.35396e+06	1.65902e+06	1.17679e+06	0.700832	0.0555556	0.154015	1.1661	1.0424	1.0371	1.0342	1.0338
849.549	4.816	PI 35:1|PI 18:0_17:1	[M-H]-	2a	m/z, MS/MS	273862	76420.7	178848	188940	217151	305722	274407	275624	226067	211319	0.723219	0.0555556	0.154015	1.0173	0.95864	0.9451	0.94015	0.93985
712.49	4.822	PE 34:3|PE 16:1_18:2	[M-H]-	2a	m/z, MS/MS	581805	248003	274393	349071	449223	562278	416727	473001	418721	299906	0.87647	0.547619	0.672515	0.44023	0.77719	0.79665	0.79012	0.79012
887.563	4.831	PI 38:3|PI 18:0_20:3	[M-H]-	2a	m/z, MS/MS	2.25431e+06	846545	1.1116e+06	1.78072e+06	1.49222e+06	2.96871e+06	2.44979e+06	2.24781e+06	2.4435e+06	2.02411e+06	0.616897	0.031746	0.103359	1.3359	1.1614	1.143	1.1334	1.1332
802.558	4.848	PC 33:2	[M+CH3COO]-	2b	m/z, RT	804066	401770	380822	584752	654987	711794	728696	510363	653522	506462	0.908565	0.690476	0.767196	0.3787	0.77074	0.80554	0.80272	0.80239
840.573	4.855	PC 36:4 A	[M+CH3COO]-	2b	m/z, RT	187495	85312.1	90162	107253	147684	181495	204059	153415	170048	109652	0.754768	0.150794	0.272401	0.88266	0.88332	0.89524	0.896	0.89649
736.489	4.86	PE 36:5|PE 16:0_20:5	[M-H]-	2a	m/z, MS/MS	749890	347481	368936	515887	549924	889928	1.0211e+06	649656	754323	687286	0.632667	0.031746	0.103359	1.2896	1.1212	1.1005	1.0915	1.0911
391.356	4.866	FA 26:2	[M-H]-	2a	m/z, MS/MS	266295	112354	175133	120005	347663	305922	310079	231054	283698	256976	0.736059	0.309524	0.45614	0.85519	0.79894	0.84176	0.83508	0.83558
761.579	4.906	SM d34:1	[M+CH3COO]-	1	m/z, MS/MS, RT	2.69419e+07	1.19e+07	1.50255e+07	1.77857e+07	1.94044e+07	2.56101e+07	2.17421e+07	2.62497e+07	2.62302e+07	2.45063e+07	0.732336	0.150794	0.272401	1.1842	1.04	1.0151	1.0315	1.0312
762.505	4.918	PE 38:6|PE 18:1_20:5	[M-H]-	2a	m/z, MS/MS	1.23689e+06	534606	708323	813896	755566	1.26884e+06	1.05476e+06	1.34363e+06	1.52953e+06	1.17627e+06	0.635377	0.031746	0.103359	1.3565	1.1753	1.1468	1.1469	1.1466
812.543	4.955	PS 38:3|PS 18:0_20:3	[M-H]-	2a	m/z, MS/MS	316004	78667.7	197569	248095	123333	466865	469829	479799	397149	335047	0.448491	0.00793651	0.0793651	1.5297	1.335	1.3134	1.303	1.3025
864.572	4.961	PC 38:6	[M+CH3COO]-	2b	m/z, RT	534896	251735	406415	363974	396663	703703	789112	700890	649154	471126	0.589527	0.015873	0.0823045	1.4488	1.2552	1.2343	1.2325	1.2322
764.543	4.98	PC 30:0|PC 14:0_16:0	[M+CH3COO]-	2a	m/z, MS/MS	3.78869e+06	2.54397e+06	3.61437e+06	3.00302e+06	3.48584e+06	3.57837e+06	3.71052e+06	3.41042e+06	3.89431e+06	2.53643e+06	0.959477	0.84127	0.892256	0.2651	0.6921	0.78503	0.8923	0.89216
750.526	4.985	GlcCerd14:14E/20:02OH	[M+Cl]-	2b	m/z, RT	691956	454206	700378	516715	774232	715374	835655	724573	942884	572238	0.827675	0.150794	0.272401	0.83983	0.76552	0.74712	0.80618	0.80617
913.578	4.995	PI 40:4|PI 18:0_22:4	[M-H]-	2a	m/z, MS/MS	539199	321481	417796	369223	376738	661537	673458	617492	738837	525825	0.629264	0.015873	0.0823045	1.5307	1.3328	1.3036	1.2932	1.2928
787.595	5.013	SM d36:2	[M+CH3COO]-	2b	m/z, RT	24717	2731.98	14407.5	13326.8	18151.7	47617.4	44923.4	45566	27887.7	21572.3	0.390981	0.015873	0.0823045	1.3999	1.213	1.1867	1.1822	1.1819
890.587	5.032	PC 40:7	[M+CH3COO]-	2b	m/z, RT	501710	229807	262137	305925	331191	584940	601700	595036	472359	537597	0.584163	0.015873	0.0823045	1.5021	1.3054	1.274	1.2761	1.2756
790.558	5.075	PC 32:1	[M+CH3COO]-	1	m/z, MS/MS, RT	2.95306e+07	1.38822e+07	2.03289e+07	2.01749e+07	2.71041e+07	2.83052e+07	2.35653e+07	2.395e+07	2.77792e+07	2.58555e+07	0.8576	0.420635	0.568975	0.72462	0.8012	0.79065	0.79335	0.7933
863.563	5.082	PI 36:1|PI 18:0_18:1	[M-H]-	2a	m/z, MS/MS	4.69862e+06	2.21085e+06	3.68424e+06	3.72243e+06	4.19194e+06	5.03607e+06	3.94884e+06	3.79491e+06	4.79416e+06	4.54867e+06	0.836611	0.150794	0.272401	0.84094	0.8192	0.80209	0.79727	0.79879
889.578	5.091	PI 38:2|PI 18:1_20:1	[M-H]-	2a	m/z, MS/MS	758341	307905	571305	401436	693162	967685	758549	757011	911714	821490	0.647974	0.015873	0.0823045	1.3268	1.1503	1.1427	1.1393	1.1389
762.506	5.102	PE 38:6	[M-H]-	1	m/z, MS/MS, RT	1.27893e+06	580715	1.05363e+06	976460	1.23904e+06	1.50854e+06	1.26165e+06	1.34902e+06	1.41999e+06	1.29931e+06	0.749985	0.015873	0.0823045	1.2071	1.0621	1.0442	1.0354	1.0353
840.573	5.123	PC 36:4 B	[M+CH3COO]-	2b	m/z, RT	1.57165e+06	841344	1.16508e+06	1.3057e+06	1.22932e+06	2.11643e+06	1.90202e+06	2.12345e+06	1.79138e+06	1.57729e+06	0.642768	0.00793651	0.0793651	1.4988	1.3008	1.2711	1.2608	1.2603
720.495	5.124	PE p-36:5; or PE o-36:6	[M-H]-	2b	m/z, RT	2.4479e+06	1.17336e+06	1.57872e+06	1.72891e+06	1.90548e+06	2.91619e+06	2.38225e+06	2.66286e+06	2.2058e+06	2.39796e+06	0.703089	0.0555556	0.154015	1.3156	1.1428	1.1154	1.116	1.1156
662.474	5.127	PE 30:0|PE 14:0_16:0	[M-H]-	2a	m/z, MS/MS	244814	129187	159217	121456	290022	192050	153162	176029	200312	114379	1.13011	0.84127	0.892256	0.36569	0.86655	0.84878	0.84486	0.84597
763.595	5.131	SM d34:0	[M+CH3COO]-	2b	m/z, RT	1.80331e+06	913921	1.1333e+06	1.19137e+06	1.43559e+06	2.00568e+06	1.65637e+06	1.80477e+06	1.46863e+06	1.59186e+06	0.759619	0.0555556	0.154015	1.1307	1.0072	0.98265	0.98699	0.98668
816.574	5.138	PC 34:2	[M+CH3COO]-	1	m/z, MS/MS, RT	1.56256e+07	9.29579e+06	1.0267e+07	1.00398e+07	1.36368e+07	1.44935e+07	1.3387e+07	1.32415e+07	1.08652e+07	1.11504e+07	0.932328	0.547619	0.672515	0.37624	0.74396	0.73169	0.73078	0.73226
866.589	5.172	PC 38:5 A	[M+CH3COO]-	2b	m/z, RT	1.26499e+06	574345	921292	969826	971945	1.7531e+06	1.6657e+06	1.45482e+06	1.6472e+06	1.30871e+06	0.600597	0.00793651	0.0793651	1.5228	1.3199	1.2893	1.2804	1.2799
746.511	5.178	PE O-38:7|PE O-18:2_20:5	[M-H]-	2a	m/z, MS/MS	1.34924e+06	589707	901383	888629	1.10309e+06	1.56989e+06	1.13801e+06	1.21328e+06	1.43139e+06	1.39665e+06	0.715942	0.031746	0.103359	1.2083	1.0549	1.0408	1.0502	1.05
892.604	5.212	PC 40:6 A	[M+CH3COO]-	2b	m/z, RT	293530	119688	251009	256185	242348	427455	423563	363949	400954	363916	0.587301	0.00793651	0.0793651	1.5578	1.3553	1.3221	1.3126	1.3123
688.49	5.219	PE 32:1|PE 16:0_16:1	[M-H]-	2a	m/z, MS/MS	7.35245e+06	3.60811e+06	5.36107e+06	4.59001e+06	7.45068e+06	7.92146e+06	7.15164e+06	6.34929e+06	6.4116e+06	6.16186e+06	0.834288	0.420635	0.568975	0.77683	0.82889	0.81594	0.80906	0.8091
788.543	5.225	PS 36:1|PS 18:0_18:1	[M-H]-	2a	m/z, MS/MS	3.9561e+06	1.64353e+06	2.59515e+06	2.80844e+06	2.61468e+06	5.66542e+06	5.2289e+06	4.09406e+06	4.97789e+06	4.52793e+06	0.555964	0.00793651	0.0793651	1.5364	1.3347	1.3023	1.2916	1.2911
738.506	5.262	PE 36:4	[M-H]-	1	m/z, MS/MS, RT	2.53866e+06	1.22432e+06	2.30655e+06	2.25691e+06	2.25352e+06	3.09215e+06	2.53987e+06	2.38668e+06	3.06501e+06	2.41092e+06	0.784014	0.031746	0.103359	1.066	0.95447	0.93648	0.94466	0.94579
842.589	5.272	PC 36:3 A	[M+CH3COO]-	1	m/z, MS/MS, RT	1.2675e+06	593115	1.0234e+06	920607	932115	1.47154e+06	1.21596e+06	1.19643e+06	1.42448e+06	1.14518e+06	0.733969	0.0555556	0.154015	1.2378	1.0847	1.0644	1.056	1.0558
714.506	5.283	PE 34:2|PE 16:1_18:1	[M-H]-	2a	m/z, MS/MS	1.55519e+07	8.49512e+06	1.02908e+07	8.79129e+06	1.24942e+07	1.64633e+07	1.17894e+07	1.39545e+07	1.39698e+07	1.11996e+07	0.825557	0.222222	0.361757	0.81989	0.82395	0.80498	0.80469	0.80541
778.558	5.299	PC 31:0|PC 15:0_16:0	[M+CH3COO]-	2a	m/z, MS/MS	560293	313346	514276	517757	510872	646480	476949	659804	570649	544941	0.833629	0.150794	0.272401	0.94304	0.83777	0.81727	0.81063	0.81229
764.52	5.316	PE 38:5|PE 18:1_20:4	[M-H]-	2a	m/z, MS/MS	4.85646e+06	2.56956e+06	4.36905e+06	4.54387e+06	4.28848e+06	5.78342e+06	5.16088e+06	6.02726e+06	6.15816e+06	5.1986e+06	0.728155	0.00793651	0.0793651	1.3772	1.1931	1.1639	1.1561	1.1568
866.587	5.321	PC 38:5 B	[M+CH3COO]-	2b	m/z, RT	98696.4	38865.1	85903.4	71941.9	58710.5	92091.9	125314	145292	126731	112205	0.588594	0.015873	0.0823045	1.4107	1.2414	1.2116	1.2018	1.2014
790.535	5.345	PE 40:6|PE 18:1_22:5	[M-H]-	2a	m/z, MS/MS	2.24269e+06	1.07943e+06	1.68038e+06	1.59757e+06	1.62514e+06	2.12413e+06	1.81907e+06	2.09606e+06	2.21625e+06	1.7622e+06	0.821068	0.150794	0.272401	0.94034	0.89495	0.89412	0.88659	0.88648
774.563	5.348	PC O-32:2|PC O-16:1_16:1	[M+CH3COO]-	2a	m/z, MS/MS	445525	225408	334607	280893	349766	428354	412117	446013	410353	385728	0.785666	0.0952381	0.22792	1.1406	1.0191	0.99421	0.99134	0.99105
746.511	5.37	PE p-38:6; or PE o-38:7	[M-H]-	2b	m/z, RT	6.15933e+06	2.69039e+06	3.43912e+06	3.63285e+06	4.52682e+06	5.25671e+06	5.23643e+06	4.88865e+06	5.16787e+06	4.5914e+06	0.813351	0.150794	0.272401	0.85715	0.88934	0.875	0.8757	0.87539
842.588	5.372	PC 36:3 B	[M+CH3COO]-	2b	m/z, RT	849968	381076	537545	544393	610479	971305	1.1067e+06	939681	1.05723e+06	810227	0.598439	0.015873	0.0823045	1.4914	1.2921	1.2625	1.2522	1.2517
824.579	5.377	PC p-36:4; or PC o-36:5	[M+CH3COO]-	2b	m/z, RT	206260	58630.2	94919.6	165619	143043	185576	172237	173947	203222	165018	0.742747	0.222222	0.361757	0.93171	0.8886	0.88436	0.87707	0.87901
804.573	5.381	PC 33:1	[M+CH3COO]-	2b	m/z, RT	2.12492e+06	1.01816e+06	1.46172e+06	1.62323e+06	1.73184e+06	2.59273e+06	2.58433e+06	2.49179e+06	2.63794e+06	2.1104e+06	0.641036	0.015873	0.0823045	1.5008	1.2999	1.2687	1.2586	1.2581
760.592	5.404	HexCer 34:0;2O	[M+CH3COO]-	2a	m/z, MS/MS	337993	168537	190920	273234	283684	323221	263045	329117	273960	240368	0.877358	0.690476	0.767196	0.58641	0.74852	0.75319	0.74691	0.74708
740.521	5.418	PE 36:3	[M-H]-	1	m/z, MS/MS, RT	3.28539e+06	1.64263e+06	2.14084e+06	2.07574e+06	2.38091e+06	3.7793e+06	3.43896e+06	3.29832e+06	3.09553e+06	2.88027e+06	0.698839	0.031746	0.103359	1.3366	1.1647	1.1389	1.1311	1.1308
772.526	5.422	PE p-40:7; or PE o-40:8	[M-H]-	2b	m/z, RT	3.47685e+06	1.70441e+06	2.32105e+06	2.13875e+06	2.76243e+06	3.64013e+06	3.28233e+06	2.98285e+06	2.90537e+06	3.00964e+06	0.784023	0.0952381	0.22792	1.0563	0.97408	0.95025	0.9505	0.95029
854.586	5.437	PC 37:4	[M+CH3COO]-	2b	m/z, RT	32099.2	10330.1	14063.5	30163.6	35575.5	53860.4	63987.2	47714.7	38197.2	42776.5	0.495797	0.00793651	0.0793651	1.4143	1.2275	1.1988	1.1901	1.1896
830.59	5.445	PC 35:2|PC 17:1_18:1	[M+CH3COO]-	2a	m/z, MS/MS	1.14561e+06	601630	883277	945554	922694	1.50512e+06	1.46676e+06	1.29187e+06	1.27204e+06	1.27954e+06	0.660094	0.00793651	0.0793651	1.5233	1.3214	1.2891	1.2782	1.2778
776.579	5.446	PC O-32:1|PC O-16:0_16:1	[M+CH3COO]-	2a	m/z, MS/MS	981815	504792	651473	644374	908596	1.09379e+06	1.00129e+06	850308	884273	757110	0.804717	0.222222	0.361757	0.91178	0.90924	0.88895	0.88381	0.88385
800.579	5.48	PC p-34:2; or PC o-34:3	[M+CH3COO]-	2b	m/z, RT	105189	26195.8	30834.1	50385.5	60673.3	110343	127670	103261	93707.3	124287	0.488634	0.031746	0.103359	1.4204	1.2321	1.2069	1.2242	1.2237
764.522	5.481	PE 38:5|PE 18:0_20:5	[M-H]-	2a	m/z, MS/MS	1.78851e+06	697370	1.09512e+06	1.36624e+06	1.39724e+06	1.89386e+06	1.94207e+06	2.14847e+06	1.84129e+06	2.026e+06	0.643999	0.00793651	0.0793651	1.4241	1.2343	1.2083	1.209	1.2089
888.622	5.485	SHexCer 42:2;2O	[M-H]-	2a	m/z, MS/MS	390504	143747	225701	276785	344820	200037	220442	184965	209738	204605	1.35475	0.150794	0.272401	0.90064	1.299	1.2818	1.2713	1.2713
826.593	5.487	PC p-36:3; or PC o-36:4	[M+CH3COO]-	2b	m/z, RT	213976	58061.7	106987	127167	170895	188166	178199	185550	197816	188781	0.721448	0.150794	0.272401	1.0128	0.94029	0.92072	0.92696	0.92689
802.593	5.492	PC O-34:2|PC O-18:1_16:1	[M+CH3COO]-	2a	m/z, MS/MS	354661	118899	172958	179722	292090	304646	297936	280425	309545	278511	0.76022	0.309524	0.45614	0.88748	0.8858	0.86659	0.87237	0.87205
393.372	5.512	FA 26:1	[M-H]-	2a	m/z, MS/MS	1.95536e+06	652136	1.4864e+06	1.06923e+06	2.66486e+06	2.2634e+06	2.12843e+06	2.08965e+06	2.33466e+06	2.28403e+06	0.705213	0.150794	0.272401	0.98074	0.86927	0.94718	0.94262	0.94223
367.357	5.514	FA 24:0	[M-H]-	1	m/z, MS/MS, RT	2.30466e+06	936226	1.85496e+06	1.57551e+06	2.53936e+06	1.87417e+06	1.68483e+06	1.85639e+06	2.04301e+06	1.938e+06	0.980237	0.84127	0.892256	0.081437	0.6733	0.69346	0.68816	0.68849
672.495	5.523	PE O-32:2|PE O-16:1_16:1	[M-H]-	2a	m/z, MS/MS	2.88229e+06	1.15083e+06	1.39796e+06	1.40687e+06	2.8916e+06	2.82482e+06	2.66781e+06	2.69808e+06	2.72621e+06	2.60988e+06	0.71928	0.690476	0.767196	1.017	0.92446	0.93646	0.94707	0.94699
852.609	5.524	PC p-38:4; or PC o-38:5 A	[M+CH3COO]-	2b	m/z, RT	241861	56646.9	167659	165394	183163	179934	188913	181539	201269	217912	0.840296	0.309524	0.45614	0.59929	0.70712	0.68984	0.69301	0.69567
702.505	5.532	PE 33:1|PE 16:0_17:1	[M-H]-	2a	m/z, MS/MS	912110	406739	612306	588888	922796	999336	1.02562e+06	992041	914414	990560	0.699484	0.015873	0.0823045	1.2825	1.1153	1.1165	1.1151	1.1146
722.511	5.548	PE p-36:4; or PE o-36:5	[M-H]-	2b	m/z, RT	1.07756e+07	4.9659e+06	7.45258e+06	7.83561e+06	9.40915e+06	1.22762e+07	1.12971e+07	1.0126e+07	9.05093e+06	1.00034e+07	0.76656	0.0952381	0.22792	1.0932	0.99192	0.96766	0.96017	0.95978
789.611	5.557	SM d36:1	[M+CH3COO]-	2b	m/z, RT	1.05176e+06	475673	723864	666983	859240	1.19915e+06	1.14726e+06	1.05721e+06	923344	1.01656e+06	0.706934	0.031746	0.103359	1.2813	1.1197	1.0932	1.0881	1.0877
865.578	5.565	PI 36:0|PI 18:0_18:0	[M-H]-	2a	m/z, MS/MS	45506.3	9070.45	27217.8	39022.5	34274.6	372917	398147	340649	268466	246296	0.0953544	0.00793651	0.0793651	1.7187	1.5593	1.5237	1.511	1.5104
698.511	5.575	PE O-34:3|PE O-18:2_16:1	[M-H]-	2a	m/z, MS/MS	1.81254e+06	814897	904889	879783	1.55439e+06	1.80508e+06	1.78067e+06	1.8003e+06	1.49215e+06	1.50649e+06	0.711596	0.309524	0.45614	1.1064	0.98956	0.97103	0.97802	0.97862
891.594	5.584	PI 38:1|PI 18:0_20:1	[M-H]-	2a	m/z, MS/MS	269988	136071	143279	134201	206067	365375	335410	325296	247242	271508	0.57586	0.015873	0.0823045	1.4382	1.247	1.2187	1.2165	1.2169
748.526	5.586	PE p-38:5; or PE o-38:6	[M-H]-	2b	m/z, RT	1.16948e+07	5.2013e+06	7.48206e+06	7.28127e+06	8.56705e+06	1.07567e+07	9.99455e+06	1.07361e+07	8.68682e+06	1.01669e+07	0.799078	0.150794	0.272401	0.95829	0.89435	0.87247	0.89437	0.894
728.521	5.591	PE 35:2|PE 17:1_18:1	[M-H]-	2a	m/z, MS/MS	1.28295e+06	606563	865833	743051	965909	1.30232e+06	1.26502e+06	1.25632e+06	1.10397e+06	1.17252e+06	0.731836	0.0952381	0.22792	1.241	1.0882	1.0621	1.0663	1.0661
815.623	5.593	SM d38:2	[M+CH3COO]-	2b	m/z, RT	42645.2	8677.68	17466	21190.8	32442	26797.1	26593.1	51632.8	11528.1	21862.6	0.884463	0.690476	0.767196	0.22624	0.49944	0.49052	0.50267	0.50272
792.573	5.619	PC 32:0	[M+CH3COO]-	1	m/z, MS/MS, RT	1.00121e+07	4.71121e+06	6.19127e+06	6.21856e+06	8.09768e+06	6.27621e+06	6.36199e+06	5.7369e+06	4.81564e+06	5.42866e+06	1.23101	0.547619	0.672515	0.78389	1.2418	1.2345	1.2251	1.2246
774.542	5.628	PE O-40:7|PE O-18:2_22:5	[M-H]-	2a	m/z, MS/MS	3.1069e+06	1.27994e+06	1.83111e+06	2.08107e+06	2.33627e+06	2.61637e+06	2.70084e+06	2.56194e+06	2.24377e+06	2.98962e+06	0.811078	0.222222	0.361757	0.85085	0.80525	0.78976	0.83685	0.83693
698.511	5.653	PE p-34:2; or PE o-34:3	[M-H]-	2b	m/z, RT	1.81254e+06	350041	524885	553384	648909	1.04365e+06	933735	899129	817299	922368	0.842636	0.150794	0.272401	0.33967	0.68612	0.71314	0.76773	0.76766
818.59	5.695	PC 34:1	[M+CH3COO]-	1	m/z, MS/MS, RT	2.33522e+07	1.69824e+07	2.20499e+07	2.14076e+07	2.5579e+07	2.98501e+07	2.53166e+07	2.34165e+07	2.44961e+07	2.82084e+07	0.833064	0.0555556	0.154015	1.1468	0.99335	1.0312	1.0283	1.0284
744.548	5.696	PE 36:1	[M-H]-	2b	m/z, RT	144591	143761	170598	125415	179421	186999	131700	199413	163277	181900	0.884741	0.222222	0.361757	0.74643	0.71225	0.9214	0.9476	0.9477
790.537	5.734	PE 40:6|PE 18:0_22:6	[M-H]-	2a	m/z, MS/MS	2.34805e+06	1.13899e+06	1.5998e+06	1.80514e+06	2.27412e+06	2.53137e+06	1.9971e+06	1.78268e+06	2.02775e+06	2.2655e+06	0.864368	0.547619	0.672515	0.65753	0.73485	0.73467	0.74065	0.74125
844.605	5.755	PC 36:2|PC 18:1_18:1	[M+CH3COO]-	2a	m/z, MS/MS	1.19969e+07	7.76941e+06	9.82736e+06	1.12151e+07	1.30361e+07	1.70485e+07	1.37743e+07	1.29475e+07	1.43312e+07	1.41189e+07	0.745563	0.015873	0.0823045	1.3411	1.1615	1.1499	1.1402	1.1401
868.606	5.761	PC 38:4 A	[M+CH3COO]-	2b	m/z, RT	326365	200777	279174	365183	284011	451852	328413	303761	335798	329125	0.832221	0.150794	0.272401	0.85944	0.77123	0.77778	0.78572	0.78967
690.505	5.78	PE 32:0|PE 16:0_16:0	[M-H]-	2a	m/z, MS/MS	429996	304303	381447	292340	452776	317899	256176	265238	260967	285819	1.34252	0.031746	0.103359	1.2519	1.3885	1.3558	1.3451	1.3449
894.621	5.788	PC 40:5 A	[M+CH3COO]-	2b	m/z, RT	255476	100559	205155	184603	217171	323943	271335	295840	296821	277728	0.657015	0.00793651	0.0793651	1.4183	1.2285	1.2019	1.1926	1.1922
791.626	5.807	SM d36:0	[M+CH3COO]-	2b	m/z, RT	15038.9	2731.98	17202.4	42279.6	37898.4	50393.9	40175.3	21727.2	32889.9	8660.65	0.74848	0.547619	0.672515	0.45647	0.50593	0.54651	0.78197	0.78418
724.526	5.825	PE O-36:4|PE O-16:1_20:3	[M-H]-	2a	m/z, MS/MS	707999	315507	606050	660628	515483	846865	945073	750519	902364	700501	0.676828	0.015873	0.0823045	1.3456	1.1657	1.1604	1.1693	1.1695
786.606	5.835	HexCer 36:1;2O	[M+CH3COO]-	2a	m/z, MS/MS	302898	167823	250316	213106	274663	244886	265030	190380	177252	178931	1.14418	0.420635	0.568975	0.60689	1.1059	1.1229	1.1345	1.1343
686.51	5.843	PE O-33:2|PE O-16:1_17:1	[M-H]-	2a	m/z, MS/MS	253006	117527	207595	219461	222205	267148	351946	263318	309450	257527	0.703604	0.00793651	0.0793651	1.2913	1.1205	1.0982	1.1032	1.1031
716.521	5.854	PE 34:1	[M-H]-	1	m/z, MS/MS, RT	2.2238e+07	1.23104e+07	1.82696e+07	1.60286e+07	2.27198e+07	2.60736e+07	2.73949e+07	2.35404e+07	2.16913e+07	2.32597e+07	0.750791	0.031746	0.103359	1.2487	1.0892	1.0733	1.0643	1.064
742.537	5.907	PE 36:2|PE 18:1_18:1	[M-H]-	2a	m/z, MS/MS	2.50264e+07	1.52262e+07	1.654e+07	1.66181e+07	2.39635e+07	2.71952e+07	2.37436e+07	2.1485e+07	2.60625e+07	2.40238e+07	0.794825	0.150794	0.272401	1.0952	0.97689	0.97426	0.97992	0.97965
766.537	5.909	PE 38:4 B	[M-H]-	1	m/z, MS/MS, RT	5.2983e+06	3.10658e+06	4.24401e+06	5.18458e+06	4.72943e+06	5.71341e+06	4.83594e+06	4.74782e+06	5.37645e+06	5.42176e+06	0.864633	0.0952381	0.22792	0.88561	0.81929	0.79967	0.79323	0.79881
776.58	5.922	PC p-32:0; or PC o-32:1	[M+CH3COO]-	2b	m/z, RT	385882	174210	235652	325824	365994	256652	243911	246100	264786	303396	1.13136	0.690476	0.767196	0.50363	0.93708	0.9142	0.91377	0.91672
792.552	5.937	PE 40:5|PE 18:0_22:5	[M-H]-	2a	m/z, MS/MS	2.28065e+06	1.23059e+06	1.65105e+06	2.13354e+06	1.8226e+06	2.32317e+06	2.45156e+06	2.07921e+06	2.05939e+06	2.52812e+06	0.796964	0.0952381	0.22792	1.1077	0.96445	0.94098	0.94116	0.94345
802.595	5.985	PC p-34:1; or PC o-34:2 B	[M+CH3COO]-	2b	m/z, RT	709793	369374	642509	588035	833577	1.03036e+06	1.02639e+06	802248	917102	787407	0.688788	0.031746	0.103359	1.3137	1.1401	1.1172	1.1204	1.1199
778.594	6.012	PC o-32:0	[M+CH3COO]-	1	m/z, MS/MS, RT	627024	311796	407883	436959	707346	489202	390237	403419	408351	368500	1.2094	0.420635	0.568975	0.66652	1.1136	1.0869	1.0786	1.0782
832.605	6.014	PC 35:1	[M+CH3COO]-	2b	m/z, RT	416236	178098	314495	346226	382319	510609	480661	432336	431491	448138	0.710902	0.00793651	0.0793651	1.3094	1.141	1.1145	1.1051	1.1052
774.542	6.021	PE p-40:6; or PE o-40:7	[M-H]-	2b	m/z, RT	1.19457e+06	488606	760410	889313	1.0755e+06	1.07782e+06	953782	970742	979165	992074	0.886364	0.547619	0.672515	0.54349	0.77837	0.75948	0.75691	0.75779
750.542	6.023	PE O-38:5|PE O-16:1_22:4	[M-H]-	2a	m/z, MS/MS	3.42681e+06	1.2372e+06	2.33803e+06	2.78794e+06	3.02501e+06	2.79041e+06	2.40026e+06	2.34355e+06	2.35222e+06	2.53499e+06	1.03168	0.84127	0.892256	0.12909	0.87117	0.86021	0.85335	0.856
870.62	6.027	PC 38:3	[M+CH3COO]-	2b	m/z, RT	208044	92642.2	157015	168763	236776	230654	223328	219880	197260	227854	0.785495	0.222222	0.361757	0.98621	0.89081	0.91107	0.90524	0.90538
828.611	6.036	PC O-36:3|PC O-18:2_18:1	[M+CH3COO]-	2a	m/z, MS/MS	196128	84789.1	171894	181986	247085	280579	264346	232757	263771	253640	0.680941	0.015873	0.0823045	1.304	1.1298	1.1285	1.1212	1.1213
858.62	6.059	PC 37:2|PC 18:1_19:1	[M+CH3COO]-	2a	m/z, MS/MS	347677	152570	218638	240410	339836	484946	500625	431845	464328	450027	0.557143	0.00793651	0.0793651	1.5765	1.3724	1.3517	1.3423	1.3417
804.609	6.074	PC p-34:0; or PC o-34:1	[M+CH3COO]-	2b	m/z, RT	1.41531e+06	619701	923414	962858	1.68578e+06	1.60497e+06	1.87298e+06	1.40337e+06	1.7e+06	1.56766e+06	0.688069	0.0952381	0.22792	1.1793	1.0308	1.0341	1.0254	1.025
776.557	6.088	PE O-40:6|PE O-16:1_24:5	[M-H]-	2a	m/z, MS/MS	2.55154e+06	1.09275e+06	1.8486e+06	2.03638e+06	2.43928e+06	2.63918e+06	2.79268e+06	2.05582e+06	2.44125e+06	2.45045e+06	0.805254	0.0952381	0.22792	0.91313	0.88217	0.86079	0.85535	0.85579
674.51	6.108	PE O-32:1|PE O-16:1_16:0	[M-H]-	2a	m/z, MS/MS	719629	314605	398182	375910	641666	393402	413401	384586	426139	397149	1.21607	1	1	0.64013	1.1101	1.0833	1.0812	1.0809
830.625	6.131	PC O-36:2|PC O-18:1_18:1	[M+CH3COO]-	2a	m/z, MS/MS	379796	136912	218575	200992	323596	372844	432731	361734	415489	400811	0.63514	0.031746	0.103359	1.3336	1.1571	1.141	1.1404	1.14
802.572	6.141	PE O-42:7|PE O-18:2_24:5	[M-H]-	2a	m/z, MS/MS	792901	277331	490849	486473	654739	830260	863270	808292	826101	841258	0.648159	0.00793651	0.0793651	1.3676	1.1868	1.1653	1.1634	1.163
700.527	6.171	PE p-34:1; or PE o-34:2	[M-H]-	2b	m/z, RT	1.1933e+07	5.21662e+06	7.03455e+06	7.01865e+06	1.14163e+07	1.33775e+07	1.29048e+07	1.04991e+07	1.1246e+07	1.10171e+07	0.721813	0.222222	0.361757	1.121	1.009	0.99226	0.98643	0.9862
768.551	6.18	PE 38:3|PE 18:0_20:3	[M-H]-	2a	m/z, MS/MS	1.81763e+06	769359	1.4084e+06	1.48654e+06	1.6714e+06	1.80741e+06	1.85764e+06	1.39834e+06	1.53126e+06	1.63656e+06	0.869051	0.547619	0.672515	0.63913	0.77392	0.75817	0.75754	0.75864
730.537	6.188	PE 35:1|PE 18:0_17:1	[M-H]-	2a	m/z, MS/MS	1.31301e+06	542500	900100	939142	1.09942e+06	1.3055e+06	1.32329e+06	1.01951e+06	1.22109e+06	1.19089e+06	0.791081	0.150794	0.272401	0.97345	0.9294	0.9073	0.8997	0.8997
750.542	6.21	PE p-38:4; or PE o-38:5	[M-H]-	2b	m/z, RT	2.57428e+06	1.08843e+06	1.51741e+06	1.94783e+06	1.85183e+06	2.2482e+06	2.0659e+06	1.95922e+06	2.15257e+06	2.01638e+06	0.859946	0.150794	0.272401	0.68099	0.81363	0.82253	0.81844	0.8196
756.553	6.214	PE 37:2|PE 18:1_19:1	[M-H]-	2a	m/z, MS/MS	807387	305854	421383	453252	604438	772195	712233	660817	744841	691628	0.723764	0.150794	0.272401	1.1078	1.0066	0.98233	0.98809	0.98768
896.636	6.219	PC 40:4	[M+CH3COO]-	2b	m/z, RT	25978.8	8124.34	13952.9	21031.3	12109.5	55493.5	25621.2	23688.6	48379.6	36914.6	0.427132	0.031746	0.103359	1.3241	1.1591	1.1311	1.1244	1.1245
726.543	6.221	PE O-36:3|PE O-18:2_18:1	[M-H]-	2a	m/z, MS/MS	4.78546e+06	2.10048e+06	2.56554e+06	2.81857e+06	4.02629e+06	5.64117e+06	5.17663e+06	4.59186e+06	5.59964e+06	4.6633e+06	0.634775	0.031746	0.103359	1.3826	1.2	1.1739	1.1676	1.1671
776.558	6.23	PE p-40:5; or PE o-40:6	[M-H]-	2b	m/z, RT	1.37831e+06	593011	963096	1.18126e+06	1.22111e+06	1.45698e+06	1.28977e+06	1.21186e+06	1.34456e+06	1.21159e+06	0.819183	0.222222	0.361757	0.8984	0.89586	0.87925	0.87503	0.87659
843.658	6.235	SM d40:2 A	[M+CH3COO]-	2b	m/z, RT	1.25519e+06	562142	826588	890676	1.21996e+06	1.22247e+06	1.06488e+06	985621	1.10487e+06	944280	0.893356	0.547619	0.672515	0.49862	0.80682	0.7873	0.78245	0.78223
817.643	6.238	SM d38:1	[M+CH3COO]-	2b	m/z, RT	544429	232992	384258	352852	397960	509149	417138	421737	437784	356313	0.892803	0.309524	0.45614	0.50208	0.8158	0.84543	0.84016	0.83981
820.606	6.274	PC 34:0	[M+CH3COO]-	2b	m/z, RT	529877	191657	333789	262117	483669	488771	409931	376123	373284	345121	0.903613	0.547619	0.672515	0.34593	0.78255	0.76343	0.75746	0.75773
421.404	6.276	FA 28:1	[M-H]-	2a	m/z, MS/MS	396743	154751	297595	166208	538500	463036	394438	373564	368732	340777	0.800701	0.547619	0.672515	0.61129	0.67087	0.73038	0.72425	0.72528
869.672	6.335	SM d42:3	[M+CH3COO]-	2b	m/z, RT	684478	253265	463881	424418	554892	569030	665286	546384	544121	515507	0.83826	0.420635	0.568975	0.70351	0.83136	0.82091	0.81477	0.81443
846.62	6.346	PC 36:1	[M+CH3COO]-	1	m/z, MS/MS, RT	3.20856e+06	1.20955e+06	2.01927e+06	2.02803e+06	2.92493e+06	3.47902e+06	3.81737e+06	3.17073e+06	3.09931e+06	2.81732e+06	0.695223	0.0952381	0.22792	1.1899	1.0619	1.0359	1.028	1.0276
843.656	6.349	SM d40:2 B	[M+CH3COO]-	2b	m/z, RT	133949	9979.66	89741	64477.2	96747.8	135463	120930	83236.5	118502	61163.4	0.760443	0.547619	0.672515	0.60072	0.82099	0.84719	0.8728	0.87244
872.636	6.366	PC 38:2	[M+CH3COO]-	2b	m/z, RT	1.71004e+06	655252	996234	1.12639e+06	1.60165e+06	2.00944e+06	2.14669e+06	2.15747e+06	2.03442e+06	1.90919e+06	0.593686	0.00793651	0.0793651	1.4785	1.2809	1.2587	1.2505	1.25
794.569	6.375	PE 40:4|PE 18:0_22:4	[M-H]-	2a	m/z, MS/MS	1.23066e+06	484569	839271	993233	1.22595e+06	1.03317e+06	1.0704e+06	1.28119e+06	1.06867e+06	1.13489e+06	0.854224	0.420635	0.568975	0.65788	0.70978	0.70431	0.70203	0.70359
820.583	6.439	PE 42:5|PE 18:0_24:5	[M-H]-	2a	m/z, MS/MS	262853	121099	187257	224032	285384	261853	272326	255119	252934	196033	0.872694	0.690476	0.767196	0.58867	0.78397	0.77057	0.80369	0.80375
840.654	6.51	HexCer 40:2;2O|HexCer 18:1;2O/22:1	[M+CH3COO]-	2a	m/z, MS/MS	724481	277353	331310	393798	630112	400022	387541	304941	355284	282615	1.36214	0.547619	0.672515	0.78829	1.2556	1.2396	1.2291	1.2287
752.557	6.51	PE p-38:3; or PE o-38:4	[M-H]-	2b	m/z, RT	404789	180083	209465	284972	386104	354277	370984	285376	370025	340890	0.851217	0.690476	0.767196	0.63255	0.76159	0.74564	0.74272	0.74271
770.567	6.527	PE 38:2|PE 18:1_20:1	[M-H]-	2a	m/z, MS/MS	2.73687e+06	1.42638e+06	1.61244e+06	1.77892e+06	3.5157e+06	3.0371e+06	2.96472e+06	2.40415e+06	3.20109e+06	2.621e+06	0.778062	0.309524	0.45614	0.83665	0.78834	0.82215	0.81531	0.81508
778.573	6.559	PE O-40:5|PE O-16:1_24:4	[M-H]-	2a	m/z, MS/MS	562622	212304	351646	348326	520566	507275	526913	418458	486579	398272	0.853675	0.547619	0.672515	0.59547	0.82672	0.80922	0.80639	0.80606
857.672	6.563	SM 41:2;2O	[M+CH3COO]-	2a	m/z, MS/MS	464894	195127	319358	303293	453478	483063	521046	399460	437732	448591	0.75818	0.222222	0.361757	1.0432	0.95532	0.93991	0.93237	0.93198
778.572	6.681	PE O-40:5|PE O-18:1_22:4	[M-H]-	2a	m/z, MS/MS	478511	234974	365793	398021	482586	487608	494376	470533	490456	437608	0.82328	0.0952381	0.22792	0.96398	0.92329	0.9011	0.89905	0.89938
1192.79	6.71	Hex3Cer 42:2;2O	[M+CH3COO]-	2a	m/z, MS/MS	1.66081e+06	725700	995719	1.02749e+06	1.11092e+06	1.72459e+06	1.74056e+06	1.23796e+06	1.76491e+06	1.43342e+06	0.698687	0.031746	0.103359	1.2013	1.0597	1.0416	1.0332	1.0327
804.589	6.75	PE O-42:6|PE O-18:1_24:5	[M-H]-	2a	m/z, MS/MS	262259	120432	169270	196145	260411	298448	289780	296307	324567	285025	0.674987	0.00793651	0.0793651	1.3853	1.2004	1.1848	1.1767	1.1764
728.558	6.806	PE p-36:1; or PE o-36:2	[M-H]-	2b	m/z, RT	2.68768e+06	1.43304e+06	1.59725e+06	1.58734e+06	3.53287e+06	3.86481e+06	3.68799e+06	3.74725e+06	3.54593e+06	2.64666e+06	0.619585	0.031746	0.103359	1.2745	1.105	1.0983	1.0897	1.0899
754.574	6.831	PE O-38:3|PE O-18:2_20:1	[M-H]-	2a	m/z, MS/MS	1.16125e+06	517925	687026	644518	1.32808e+06	1.57272e+06	1.51031e+06	1.18887e+06	1.56118e+06	1.2522e+06	0.612369	0.031746	0.103359	1.3178	1.1431	1.136	1.1265	1.1263
886.698	6.852	PC p-40:1; or PC o-40:2	[M+CH3COO]-	2b	m/z, RT	73606.2	20788.2	29331.4	50500.5	78732.8	79399	90610.9	71354.2	76520.5	56009.1	0.676554	0.150794	0.272401	0.99127	0.92883	0.90615	0.90559	0.90521
778.569	6.881	PE p-40:4; or PE o-40:5	[M-H]-	2b	m/z, RT	114938	44711	67706.1	68397.2	100157	207538	143385	111746	159274	98066.9	0.549865	0.0555556	0.154015	1.2628	1.0978	1.0719	1.0678	1.0675
871.689	6.888	SM d42:2 A	[M+CH3COO]-	1	m/z, MS/MS, RT	7.29656e+06	3.56592e+06	6.05571e+06	4.65286e+06	6.29761e+06	1.0178e+07	9.44856e+06	7.468e+06	9.20495e+06	7.24236e+06	0.640043	0.015873	0.0823045	1.4053	1.2174	1.1876	1.1807	1.1804
845.673	6.914	SM d40:1	[M+CH3COO]-	2b	m/z, RT	1.25963e+06	609343	978338	923266	1.07276e+06	1.47428e+06	1.38626e+06	1.10022e+06	1.33815e+06	1.06536e+06	0.761018	0.0555556	0.154015	1.1215	1.019	1.0038	1.0064	1.0059
754.572	6.942	PE p-38:2; or PE o-38:3	[M-H]-	2b	m/z, RT	377847	164067	2731.98	194122	387110	484034	528327	371899	555637	415878	0.477922	0.031746	0.103359	1.3185	1.1423	1.1267	1.1228	1.1225
772.585	7.128	PE 38:1|PE 18:0_20:1	[M-H]-	2a	m/z, MS/MS	348557	213563	287235	250387	453955	473853	413504	408197	439187	409307	0.724656	0.0952381	0.22792	1.231	1.0669	1.1095	1.101	1.1006
847.689	7.14	SM d40:0	[M+CH3COO]-	2b	m/z, RT	10318.2	2731.98	10633.9	17353.2	34175.8	47663.7	43528.6	57223.9	51915.7	41416.1	0.311122	0.00793651	0.0793651	1.5922	1.4326	1.4349	1.423	1.4225
798.598	7.161	PE 40:2|PE 18:1_22:1	[M-H]-	2a	m/z, MS/MS	579801	293928	465178	345849	732484	733685	629913	584346	735012	621082	0.731602	0.0555556	0.154015	1.0592	0.93303	0.97335	0.96547	0.96522
859.688	7.242	SM d41:1	[M+CH3COO]-	2b	m/z, RT	114897	45409.7	84609	60658.1	95487.1	216624	171865	175625	200674	155944	0.43559	0.00793651	0.0793651	1.6332	1.4341	1.4049	1.3935	1.393
756.589	7.431	PE O-38:2|PE O-16:1_22:1	[M-H]-	2a	m/z, MS/MS	820030	398004	475820	456559	982712	1.01061e+06	849523	777151	984563	718604	0.721844	0.150794	0.272401	0.98713	0.89819	0.90318	0.89556	0.89562
782.605	7.455	PE O-40:3|PE O-18:2_22:1	[M-H]-	2a	m/z, MS/MS	423772	204072	258140	257579	448616	596367	561574	442183	568619	434994	0.611498	0.031746	0.103359	1.3719	1.1892	1.1671	1.1576	1.1573
899.719	7.528	SM d44:2	[M+CH3COO]-	2b	m/z, RT	340314	151959	206894	219269	329038	482562	503858	422150	491153	435485	0.534203	0.00793651	0.0793651	1.5871	1.3829	1.3599	1.3496	1.349
972.732	7.543	HexCer 55:11;2O	[M-H]-	2a	m/z, MS/MS	244995	103687	171352	179980	241657	336181	322900	296863	272344	262907	0.631488	0.00793651	0.0793651	1.4228	1.2328	1.2057	1.1958	1.1953
873.703	7.568	SM d42:1	[M+CH3COO]-	1	m/z, MS/MS, RT	1.50441e+06	604251	951743	1.18331e+06	1.4125e+06	2.18213e+06	2.41209e+06	1.9295e+06	2.0699e+06	1.90965e+06	0.538519	0.00793651	0.0793651	1.5699	1.3656	1.3347	1.3235	1.323
826.63	7.771	PE 42:2|PE 18:1_24:1	[M-H]-	2a	m/z, MS/MS	380379	165957	208117	216826	413796	465432	503153	397271	521896	396289	0.606414	0.031746	0.103359	1.3375	1.1597	1.1445	1.1348	1.1345
896.717	7.778	HexCer 44:2;2O|HexCer 18:1;2O/26:1	[M+CH3COO]-	2a	m/z, MS/MS	592682	276004	298879	386829	563077	848882	809269	625724	802385	573575	0.57857	0.015873	0.0823045	1.4051	1.2175	1.188	1.179	1.1786
800.615	7.8	PE 40:1|PE 22:0_18:1	[M-H]-	2a	m/z, MS/MS	206086	39168.9	112913	139754	203062	238220	273966	210217	238898	202650	0.602245	0.031746	0.103359	1.2506	1.0996	1.0737	1.0668	1.0665
682.634	8.037	Ceramide d40:0	[M+CH3COO]-	2b	m/z, RT	27238.5	2731.98	12177.8	13323.6	27637.7	28407	20855.5	15952.5	8912.89	7321.54	1.02038	1	1	0.034056	0.83187	0.82834	0.83912	0.83902
734.665	8.41	Cer 44:2;2O|Cer 18:1;2O/26:1	[M+CH3COO]-	2a	m/z, MS/MS	759384	249174	299528	341050	839750	581624	379806	395915	488265	536318	1.0449	0.690476	0.767196	0.10334	0.70811	0.74424	0.77211	0.77183
736.679	9.037	Ceramide d44:1	[M+CH3COO]-	2b	m/z, RT	69069.9	19892.1	33646.4	35366.1	66372.7	48761.7	15144.8	31190	58159.6	57342.6	1.06528	0.690476	0.767196	0.13565	0.5661	0.62393	0.69071	0.69143
920.6279_860.6076	4.939_4.94	Hex2Cer 34:1;2O	[M+CH3COO]-_[M-H]-	2a	m/z, MS/MS	1.59475e+06	868070	1.27563e+06	1.22617e+06	1.29976e+06	1.47115e+06	1.35243e+06	1.53841e+06	1.50812e+06	1.23554e+06	0.881604	0.309524	0.45614	0.7505	0.82389	0.83385	0.83035	0.83026
544.4475_568.4922	5.122_5.123	Ceramide d32:1	[M+Cl]-_[M+CH3COO]-	2b	m/z, RT	2.26403e+06	867254	825296	1.02087e+06	2.12155e+06	1.06798e+06	740295	889985	817786	1.18476e+06	1.51017	0.420635	0.568975	0.82084	1.1198	1.098	1.1211	1.1207
698.5554_758.5764	5.176_5.176	HexCer 34:1;2O|HexCer 18:1;2O/16:0	[M-H]-_[M+CH3COO]-	2a	m/z, MS/MS	6.55895e+06	3.31242e+06	4.06834e+06	3.58334e+06	5.39769e+06	5.76494e+06	4.42475e+06	4.87588e+06	4.7754e+06	4.09212e+06	0.9577	0.547619	0.672515	0.18956	0.78639	0.7726	0.77389	0.7747
594.5085_570.4636	5.225_5.225	Ceramide d34:2	[M+CH3COO]-_[M+Cl]-	2b	m/z, RT	695740	186467	272478	331505	561220	446494	283760	283030	347287	482280	1.111	1	1	0.24802	0.79962	0.78963	0.84704	0.84685
582.5076_558.4633	5.45_5.449	Ceramide d33:1	[M+CH3COO]-_[M+Cl]-	2b	m/z, RT	278586	78383.4	127790	168091	271280	249017	187056	131417	158618	206245	0.991182	1	1	0.023477	0.74716	0.73494	0.73917	0.73912
572.4791_536.5018_596.5235	5.794_5.785_5.784	Cer 34:1;2O|Cer 18:1;2O/16:0	[M+Cl]-_[M-H]-_[M+CH3COO]-	1	m/z, MS/MS, RT	2.22398e+07	9.97238e+06	1.29624e+07	1.17701e+07	2.37521e+07	1.44995e+07	1.08754e+07	1.05449e+07	1.09214e+07	1.46382e+07	1.31258	0.547619	0.672515	0.73864	1.0635	1.056	1.0651	1.0647
574.4948_598.5395	6.025_6.025	Ceramide d34:0	[M+Cl]-_[M+CH3COO]-	2b	m/z, RT	1.41508e+06	692105	804361	640465	1.49279e+06	711229	587555	585785	604708	775689	1.54513	0.0952381	0.22792	0.99529	1.2174	1.1977	1.2026	1.2024
600.5103_624.5549	6.479_6.483	Ceramide d36:1	[M+Cl]-_[M+CH3COO]-	1	m/z, MS/MS, RT	1.25735e+06	422778	536460	570633	1.0411e+06	622504	625079	438273	591309	703913	1.2842	1	1	0.60118	1.0496	1.0239	1.0376	1.0372
814.6382_790.5953	6.51_6.513	GlcCer d38:1	[M+CH3COO]-_[M+Cl]-	2b	m/z, RT	707331	193100	282310	370068	586708	354624	390073	304739	362417	272115	1.27052	0.690476	0.767196	0.55873	1.1359	1.1261	1.1166	1.1161
1030.7382_970.7155	6.881_6.884	Hex2Cer 42:2;2O	[M+CH3COO]-_[M-H]-	2a	m/z, MS/MS	1.33223e+06	680541	1.06655e+06	828309	1.2051e+06	1.59816e+06	1.50179e+06	1.21001e+06	1.55305e+06	1.23819e+06	0.719981	0.031746	0.103359	1.2464	1.0926	1.0663	1.0586	1.0584
844.6408_808.6644_868.6851	7.149_7.15_7.15	HexCer 42:2;2O|HexCer 18:1;2O/24:1	[M+Cl]-_[M-H]-_[M+CH3COO]-	1	m/z, MS/MS, RT	5.33944e+06	2.91603e+06	4.28823e+06	3.61862e+06	5.57104e+06	6.73281e+06	6.13764e+06	6.04369e+06	6.56822e+06	4.87286e+06	0.715968	0.031746	0.103359	1.2754	1.1138	1.0894	1.0848	1.0846
654.5578_678.6013	7.162_7.16	Ceramide d40:2	[M+Cl]-_[M+CH3COO]-	1	m/z, MS/MS, RT	1.61744e+06	711936	1.02392e+06	774777	1.98457e+06	673693	432109	457294	600736	646938	2.17472	0.00793651	0.0793651	1.2117	1.3664	1.3379	1.3275	1.327
652.5859_628.5416	7.168_7.167	Ceramide d38:1	[M+CH3COO]-_[M+Cl]-	2b	m/z, RT	449444	212979	228160	239324	626895	249253	168745	161791	180942	232320	1.76909	0.150794	0.272401	0.97343	1.1658	1.1591	1.1525	1.1521
842.6705_818.6265	7.174_7.176	GlcCer d40:1	[M+CH3COO]-_[M+Cl]-	1	m/z, MS/MS, RT	1.72462e+06	955081	1.36334e+06	1.10278e+06	1.88501e+06	2.25169e+06	1.82338e+06	1.64074e+06	1.97378e+06	1.50863e+06	0.764367	0.150794	0.272401	1.0236	0.9308	0.91563	0.91185	0.91192
856.6856_832.6435	7.501_7.486	GlcCer d41:1	[M+CH3COO]-_[M+Cl]-	2b	m/z, RT	138182	11883.8	52382.9	44116.4	85702.7	135764	160546	115401	133356	121382	0.498565	0.0952381	0.22792	1.2873	1.1264	1.0989	1.0935	1.0931
682.5886_646.6107_706.6329	7.799_7.798_7.799	Cer 42:2;2O|Cer 18:1;2O/24:1	[M+Cl]-_[M-H]-_[M+CH3COO]-	1	m/z, MS/MS, RT	1.19521e+07	4.52088e+06	5.16524e+06	7.22428e+06	1.35296e+07	6.6915e+06	6.27454e+06	4.61764e+06	6.1132e+06	6.39916e+06	1.40856	0.547619	0.672515	0.76103	1.1233	1.0987	1.091	1.0906
846.6567_810.6795_870.702	7.814_7.815_7.814	HexCer 42:1;2O|HexCer 18:1;2O/24:0	[M+Cl]-_[M-H]-_[M+CH3COO]-	1	m/z, MS/MS, RT	3.18402e+06	1.45874e+06	1.7562e+06	2.27692e+06	2.70363e+06	4.36574e+06	4.43533e+06	3.91998e+06	3.95823e+06	3.03249e+06	0.577295	0.015873	0.0823045	1.4804	1.2821	1.2517	1.2427	1.2422
680.6173_656.5726	7.825_7.828	Ceramide d40:1	[M+CH3COO]-_[M+Cl]-	1	m/z, MS/MS, RT	1.97605e+06	861927	913973	1.18535e+06	2.21584e+06	1.10174e+06	922309	846687	869134	997693	1.50988	0.309524	0.45614	0.92315	1.219	1.1914	1.1842	1.1837
694.6333_670.5888	8.147_8.143	Ceramide d41:1	[M+CH3COO]-_[M+Cl]-	2b	m/z, RT	198400	37526.3	48516	77529.5	209637	131139	92058.5	82471.4	152093	116037	0.996183	0.690476	0.767196	0.0070429	0.71303	0.71757	0.72704	0.72674
708.6485_684.6044	8.451_8.45	Ceramide d42:1	[M+CH3COO]-_[M+Cl]-	1	m/z, MS/MS, RT	3.36185e+06	1.09316e+06	1.64481e+06	1.56744e+06	3.41006e+06	2.76421e+06	1.82156e+06	1.8464e+06	2.18727e+06	2.22599e+06	1.02138	0.690476	0.767196	0.0568	0.7697	0.7716	0.7831	0.78284
