# Supplementary material for: Comprehensive metabolomic study of the response of HK-2 cells to hyperglycemic hypoxic diabetic-like milieu
Source: Sci Rep. 2021 Mar 3;11:5058. doi: 10.1038/s41598-021-84590-2 (PMC7930035; doi:10.1038/s41598-021-84590-2)
Supplement: Supplementary file 4 — Supplementary Information 4. [file 41598_2021_84590_MOESM4_ESM.xlsx]

## Sheet: GC-TOF MS Extra
Average Rt(min)	Average RI	Metabolite name	MSI level	MSI level	Treated_01	Treated_02	Treated_03	Treated_04	Treated_05	Control_01	Control_02	Control_03	Control_04	Control_05	Fold Change	p-val	FDR	Comp. 1	Comp. 2	Comp. 3
5.717	215058	pyruvic acid	1	RI, MS	335.375	186.562	180206	250757	275296	268842	77.8125	658	270195	1144.06	1.30664	1	1	0.20439	0.23858	0.39925
5.757	218614	phenol	1	RI, MS	34562.5	33527.4	41031.4	51339.1	38137.9	47760.4	53424.4	1028.62	59733.9	50894.2	0.933081	0.309524	0.473046	0.14191	0.1408	0.29184
5.76	218815	lactic acid	1	RI, MS	11653080	11153470	13471930	13761770	10440830	15716340	12248510	10591860	15561340	14378850	0.882975	0.222222	0.382979	0.67252	0.68535	0.7948
5.869	228428	glycolic acid	1	RI, MS	14290.4	13274.2	15311.5	17857.4	19000.2	17102.8	12467.8	10023	13687.3	15746.2	1.1551	0.309524	0.473046	0.6537	0.65523	0.6871
6.232	260172	oxalic acid	1	RI, MS	11094.8	11057.8	11157	13126.1	17909	12556.8	10638	8047.38	10218.5	17996.2	1.08221	0.420635	0.532366	0.24897	0.43573	0.42724
6.259	262586	2-ketoisovaleric acid	1	RI, MS	8586.38	9561.56	12112.7	17908.4	42.75	21273.6	17810.6	16935.2	22820.8	17167.5	0.502166	0.0555556	0.118421	1.1458	1.1209	1.1066
6.528	286154	sulfuric acid	1	RI, MS	183.312	286.5	214.688	2585.06	2608.5	31.125	10.3125	22.3125	34.375	49.3125	39.8682	0.00793651	0.0221675	0.89428	0.95935	0.93959
6.817	311454	2-ketoisocaproic acid	1	RI, MS	79169.7	71975.1	90957.4	96160.8	98738.6	109831	78783.9	85669.6	105992	100399	0.909141	0.309524	0.473046	0.57102	0.60622	0.64269
6.841	313563	methylmalonic acid	1	RI, MS	474449	507230	621828	380398	410448	817243	586026	585212	826869	654013	0.690142	0.031746	0.0756303	1.1614	1.1474	1.1485
7.052	331786	2-ketoadipic acid	1	RI, MS	20446.9	22630.4	21232.1	26057.6	24607.8	25822.1	22530.3	20486	24079.1	23149.1	0.990594	1	1	0.08832	0.25566	0.35428
7.141	339122	benzoic acid	1	RI, MS	33883.3	35770.8	39886.1	51286.4	44581.1	51488.6	37871.1	35449.2	49637.5	43396.4	0.942917	0.690476	0.745714	0.30294	0.34907	0.46731
7.197	343748	caprylic acid	1	RI, MS	24479.4	26253.5	27528.8	30758.1	28977.7	31597.2	26766.9	24552.5	29716.3	26280	0.993411	0.84127	0.884972	0.060687	0.13058	0.36927
7.203	344267	ethanolamine	1	RI, MS	1228.19	1291.44	14948	6781.75	7858.25	17683	1478.88	13503	17069.4	13956.2	0.504119	0.150794	0.277597	0.7802	0.76375	0.77662
7.209	344760	phosphate	1	RI, MS	618008	540553	897876	787984	990750	68024.2	78084.8	72153.2	84050.4	94164	9.67313	0.00793651	0.0221675	1.4765	1.4429	1.4139
7.222	345884	leucine	1	RI, MS	2146436	2034849	2694606	1620189	1644562	3361059	2370149	2555210	3240307	2583697	0.718663	0.0555556	0.118421	1.1059	1.104	1.108
7.31	353137	epsilon-caprolactam	1	RI, MS	4502.62	5237.56	5135.38	2503	1859.25	6156.81	4525.75	4887.81	6206.88	4422.44	0.734276	0.309524	0.473046	0.81742	0.95187	0.97764
7.378	358802	isoleucine	1	RI, MS	2100491	2020618	2637964	1635278	1650412	3592412	2492947	2623907	3410432	2686536	0.678414	0.031746	0.0756303	1.1839	1.1686	1.1658
7.445	364330	proline	1	RI, MS	84278.9	96316	111918	66579.8	46464.1	231116	165253	173449	237269	161619	0.418659	0.00793651	0.0221675	1.3935	1.3608	1.3352
7.516	370235	succinic acid	1	RI, MS	6265.31	7720.75	8662.62	8765.25	9038.81	10787.2	7993	7925.25	11308.1	14264.3	0.773803	0.222222	0.382979	0.85269	0.85397	0.84386
7.594	376744	glyceric acid	1	RI, MS	2592.75	2629.12	3434.81	3574.38	3776.06	1774.94	1080.38	1075.75	1331.56	1101.75	2.51511	0.00793651	0.0221675	1.4443	1.4135	1.3953
7.757	390248	fumaric acid	1	RI, MS	1137.19	1003.31	1102	1017.69	1161.38	2216.75	1752.12	1824.38	2112.94	2276.81	0.532413	0.00793651	0.0221675	1.4851	1.4651	1.4329
8.294	434668	beta-alanine	1	RI, MS	1809.81	2011.75	2521.25	2895.12	2722.31	4410.5	3325.62	3438.31	4408.44	3677.56	0.620975	0.00793651	0.0221675	1.3356	1.3361	1.3073
8.392	442736	erythrose	1	RI, MS	1182.88	1359.44	1626.19	2436.75	1724.88	230.312	137.75	181.5	119.25	184.625	9.76067	0.00793651	0.0221675	1.4462	1.4154	1.3919
8.539	454887	aminomalonate	1	RI, MS	1708.5	1700.31	3143.19	4107.44	3498.88	2751.81	1631.5	1739.44	2901.44	2033.94	1.28035	0.420635	0.532366	0.57763	0.59517	0.6263
8.63	462328	malic acid	1	RI, MS	1084.06	1385.81	1705.31	1667.5	1587.62	3008.06	2121.44	2363.94	3245.38	2507.88	0.560919	0.00793651	0.0221675	1.3531	1.332	1.306
8.718	469524	nicotinamide	1	RI, MS	8678.44	7447.81	10135.7	12465.4	13152.8	12387.1	8643.31	7864.38	11273.8	8387.69	1.06846	0.547619	0.616071	0.25773	0.37035	0.42488
8.737	471112	erythritol	1	RI, MS	7806.44	8330.81	10040	10547.3	10546	11469.9	8730.38	8653.69	12152	9647.94	0.933207	0.547619	0.616071	0.39283	0.41317	0.51237
9.086	499612	cysteine	1	RI, MS	39547.5	44111.9	53727.1	36433.6	30257.2	53899.9	36939.3	37858.4	60386.4	39840.5	0.891461	0.420635	0.532366	0.42685	0.66768	0.81965
9.115	502002	creatine	1	RI, MS	4525.94	4799.5	5317.31	5584.75	5283.06	10684.9	8038.5	8229.38	11101.9	7891.31	0.555229	0.00793651	0.0221675	1.3958	1.3713	1.3431
9.61	542128	lyxose	1	RI, MS	5854.62	6349.38	6683.81	8249.06	7000.69	443.375	369.438	534.625	415.188	677.188	13.9919	0.00793651	0.0221675	1.5372	1.5134	1.4881
9.664	546443	xylose	1	RI, MS	9743.5	10714.5	10626.1	13213.1	12187.8	15941.7	11314.3	11989.9	14447.1	12977.8	0.847224	0.150794	0.277597	0.88828	0.8893	0.90479
9.752	553556	xylulose	1	RI, MS	968.188	1015	367.438	882.188	1370.75	81.9375	697.688	546.375	558.688	255.312	2.1512	0.0555556	0.118421	1.0355	1.0237	1.0169
9.996	573220	arabitol	1	RI, MS	3469.44	3355.31	4385.94	5629.19	5410	3431.12	2612.12	2582.56	3299.94	3058.19	1.48492	0.015873	0.0414747	1.1153	1.0976	1.085
10.03	575917	ribitol	1	RI, MS	2097.31	2115.5	2176.94	3246.25	2719.81	1629.44	1411.69	1380.75	1791.12	1391.5	1.6248	0.00793651	0.0221675	1.2719	1.2414	1.2278
10.24	592846	methyltetrahydrophenanthrenone	1	RI, MS	1098	999.75	1027.81	1936.25	2279.25	1160.88	1459.5	1126.94	2312.69	1592.31	0.959326	0.420635	0.532366	0.10016	0.50559	0.49731
10.547	617428	citric acid	1	RI, MS	170334	190629	249985	284713	364172	240367	171440	188870	255465	192141	1.20181	0.547619	0.616071	0.56843	0.65975	0.65179
10.663	626779	UDP-N-acetylglucosamine	1	RI, MS	26.6875	56	52.9375	14.8125	39.125	33	33.5	32	118.125	59.4375	0.686665	0.547619	0.616071	0.4954	0.51699	0.55158
10.698	629572	tagatose	1	RI, MS	5555.69	5254.62	6515	11827.2	9016	1121.81	1052.88	1429.88	769.5	1560.62	6.43144	0.00793651	0.0221675	1.3705	1.3378	1.3108
10.795	637352	alanine-alanine	1	RI, MS	315.812	67.4375	6587.81	536.312	367.438	545.938	528.25	506.125	713.188	454.938	2.8652	0.420635	0.532366	0.43315	0.48932	0.49408
10.904	646130	gluconic acid lactone	1	RI, MS	216.688	131.062	353.5	421.375	507.875	19.5625	42.5625	38.6875	85.625	73.5625	6.27115	0.00793651	0.0221675	1.2714	1.2504	1.2228
10.905	646165	mannose	1	RI, MS	5442.75	4767.25	5234.94	7998.12	11021.4	1538.06	1010.88	1384.75	1468.94	1517.5	4.98032	0.00793651	0.0221675	1.3364	1.3107	1.2818
10.985	652571	altrose	1	RI, MS	131417	127976	131471	133393	134460	9252.31	9803.25	7141.06	9897	8134.12	14.8938	0.00793651	0.0221675	1.5617	1.5473	1.5219
11	653839	pyridoxine	1	RI, MS	23612	21326.1	29965.9	35575.6	50415.3	17578.4	12790.7	13609	17170.9	16253.8	2.07867	0.00793651	0.0221675	1.164	1.1588	1.1333
11.123	663656	lysine	1	RI, MS	1433329	1682917	2127616	2191555	2701475	1991041	1310336	1382616	2063163	1604714	1.21373	0.150794	0.277597	0.66562	0.67583	0.69863
11.123	663694	histidine	1	RI, MS	122825	146033	183108	178744	213693	182678	115367	122334	192521	142142	1.11835	0.420635	0.532366	0.42787	0.42957	0.52779
11.17	667453	sorbitol	1	RI, MS	29987.6	31174.8	51997.9	42080.7	53292.2	12493.4	9925.56	9908.31	15127.5	12348.4	3.487	0.00793651	0.0221675	1.4091	1.3767	1.3518
11.266	675157	pentadecanoic acid	1	RI, MS	58097.1	56843.9	85966.4	103686	116265	11359.5	9372.12	8490.88	10470.2	10378.8	8.40515	0.00793651	0.0221675	1.4221	1.3881	1.3595
11.465	691242	pantothenic acid	1	RI, MS	25233.8	25056.9	31732	35866	42617.7	28949.7	21300	22033.6	28049	23939.7	1.29157	0.0952381	0.188153	0.89354	0.90646	0.89653
11.554	698415	isohexonic acid	1	RI, MS	33302.7	15960.9	33600.2	27246.3	41432.4	570.625	272.688	507	286.625	825.5	61.5416	0.00793651	0.0221675	1.4496	1.4173	1.3877
11.946	730077	myo-inositol	1	RI, MS	68324	68213.4	85573.8	94569.2	111251	87721.2	62397.6	65594.5	84931	73637.1	1.14334	0.309524	0.473046	0.57345	0.62769	0.63914
12.258	755431	octadecanol	1	RI, MS	3282.5	3290.44	3163.44	3487.81	3939.12	31959	2610.38	2642.12	3250	3322.94	0.391996	0.547619	0.616071	0.48199	0.48445	0.57476
12.819	801324	fructose-1-phosphate	1	RI, MS	1189.25	1152.31	1623.62	1472.62	1974.56	79.125	87.5	126.562	46.6875	91.4375	17.1856	0.00793651	0.0221675	1.4934	1.4594	1.4293
12.937	811069	sinigrin	1	RI, MS	40.4375	62.9375	30.75	67.9375	146.188	47.875	45.3125	16.8125	18.6875	23.875	2.28267	0.0952381	0.188153	0.84814	0.90551	0.89083
13.085	823267	nonadecanoic acid	1	RI, MS	7204.5	7480.88	9176.12	8634	11234.6	774	1376	1431.81	1599.12	1521.38	6.52462	0.00793651	0.0221675	1.5042	1.4708	1.4405
13.395	848857	dehydroabietic acid	1	RI, MS	1377.94	1222.44	1244.88	3116.25	2129.12	2364.44	1187.06	1140.62	1363.12	1969.75	1.13279	0.547619	0.616071	0.26553	0.35594	0.39544
13.407	849822	oleamide	1	RI, MS	3657.81	3197.69	4041.19	4079.38	4540.62	1924.62	1504.12	1417.75	1799.69	1856.12	2.29546	0.00793651	0.0221675	1.4894	1.4589	1.4358
14.187	914233	sucrose	1	RI, MS	1949.38	651.25	1308.5	2802.56	1209.38	3283.44	1621.56	2078.44	28.625	2154.25	0.864149	0.547619	0.616071	0.21193	0.2517	0.24612
6.033_6.031_7.865	242747.03_242636.48_399163.25	alanine	1	RI, MS	1.26389e+06	1.26614e+06	1.23867e+06	980569	835473	2.74394e+06	2.29189e+06	2470919	2785445	2.48461e+06	0.437101	0.00793651	0.0221675	1.5152	1.4813	1.4485
6.84_6.006	313522.94_240438.2	valine	1	RI, MS	2330279	2.33211e+06	2.95037e+06	1.80848e+06	1.99706e+06	3.84171e+06	2.84719e+06	2.98308e+06	3.7712e+06	3.09705e+06	0.690335	0.015873	0.0414747	1.2286	1.2066	1.1945
6.995_7	327075.88_327469.31	urea	1	RI, MS	147128	111443	179208	178972	142894	231332	164516	161395	205080	194565	0.79387	0.0952381	0.188153	0.94989	0.92956	0.93979
7.137_7.199_7.201	338779.28_343964.78_344076.03	glycerol	1	RI, MS	166467	154862	210449	217630	186907	254095	174368	171395	226420	199045	0.913191	0.420635	0.532366	0.47128	0.45996	0.59371
7.49_6.189	368072.28_256414.25	glycine	1	RI, MS	1.6689e+06	1770807	2473046	2.01917e+06	2.44207e+06	2.89433e+06	1.77625e+06	1.89573e+06	2734539	2.16143e+06	0.905055	0.420635	0.532366	0.41595	0.40863	0.52411
7.801_9.188_7.145_7.139	393921.22_507949.59_339515.38_339014.25	serine	1	RI, MS	1.16861e+06	1.26748e+06	1.66728e+06	1.82637e+06	2.18962e+06	1.671e+06	1.16674e+06	1.18558e+06	1.66348e+06	1.34634e+06	1.15444	0.420635	0.532366	0.52096	0.5874	0.59946
7.976_7.395	408437.75_360186.25	threonine	1	RI, MS	904332	982924	1346395	1.27839e+06	1.54639e+06	1489521	986694	1.04516e+06	1.50393e+06	1.1397e+06	0.982714	0.84127	0.884972	0.072566	0.23027	0.34019
8.879_8.237	482698.66_429949	methionine	1	RI, MS	239126	242057	300108	272951	297048	334189	251922	261268	329097	274564	0.931257	0.420635	0.532366	0.48394	0.47876	0.56776
8.926_8.918	486550.06_485908	oxoproline	1	RI, MS	1.69076e+07	1.74717e+07	2.25159e+07	2.12162e+07	24944447	2.21771e+07	14728511	1.60486e+07	2.08473e+07	1.77536e+07	1.12561	0.309524	0.473046	0.57044	0.56343	0.63119
8.941_9.446	487800.19_528847.19	glutamic acid	1	RI, MS	160961	200636	304603	405408	315698	381079	289692	253253	412705	231869	0.884424	0.690476	0.745714	0.34707	0.41668	0.4555
9.553_9.122	537508.31_502546.31	phenylalanine	1	RI, MS	503528	505335	663730	775829	895106	756982	549715	566796	764468	604855	1.03106	1	1	0.12389	0.41232	0.42581
10.201_10.386	589718.06_604517.12	3,6-anhydro-D-galactose	1	RI, MS	5294.88	4696.31	6200.94	8002.5	6425.75	6983.13	6167.31	7251.13	4484.62	5472.31	1.00863	1	1	0.038206	0.41445	0.44036
10.253_10.576	593876_619757.56	ornithine	1	RI, MS	113574	146784	157175	154625	174139	240324	165291	173819	248846	197809	0.727321	0.031746	0.0756303	1.1071	1.0932	1.0863
10.277_10.278	595824.06_595858.12	glucose-1-phosphate	1	RI, MS	92131.4	106123	100364	67520.6	103725	2012.38	1652.5	2477.13	1449.38	3179	43.6257	0.00793651	0.0221675	1.5269	1.5201	1.4939
10.334_9.965_11.512	600376.19_570715_694987.19	glutamine	1	RI, MS	141094	158137	161260	171765	173840	203531	116560	151941	181157	184556	0.962221	0.547619	0.616071	0.21283	0.21336	0.47919
10.604_10.604	622036.06_622021.81	citrulline	1	RI, MS	43733	54252.5	53209.2	52433.7	59513.6	76490.1	53560.2	59408.1	70974.7	70098.1	0.796119	0.0555556	0.118421	1.0898	1.0773	1.0684
10.868_10.819_10.867	643216.75_639250.94_643170.38	fructose	1	RI, MS	836938	831598	1.21242e+06	1.21378e+06	1935268	208923	153205	167049	214260	191992	6.44625	0.00793651	0.0221675	1.3637	1.3336	1.3045
11.078_11.341_11.267	660094.69_681186.75_675305.81	glucose	1	RI, MS	7.02259e+06	6.90003e+06	7.35129e+06	7.72578e+06	7.86963e+06	44964	39957.8	58910.8	37251	106640	128.141	0.00793651	0.0221675	1.5581	1.5379	1.5113
11.216_10.988	671171.06_652812.88	tyrosine	1	RI, MS	1.02612e+06	1.06688e+06	1.35136e+06	1.50844e+06	1.82965e+06	1.30997e+06	1.15809e+06	975233	1.28256e+06	1.16757e+06	1.15085	0.420635	0.532366	0.57231	0.69638	0.68187
11.244_11.589	673423.69_701234.44	conduritol-beta-epoxide	1	RI, MS	583	2401.44	2964.31	2827.13	4165.75	102.062	87.75	43.9375	94.875	89.1875	30.9747	0.00793651	0.0221675	1.3065	1.2769	1.2496
12.495_12.56	774774.44_780110.31	tryptophan	1	RI, MS	99782.4	97685.5	167302	177678	197293	137913	83070.9	91047.4	136988	140452	1.25492	0.222222	0.382979	0.62733	0.65612	0.66676
12.854_12.756	804230.25_796203.19	cystine	1	RI, MS	71153	80989.9	103459	79412	114856	101434	65815.8	71923.2	99309.1	89992.5	1.04994	0.690476	0.745714	0.21446	0.22643	0.34629
14.58_14.69	946301.5_955240.75	maltose	1	RI, MS	11470.1	10662.8	16774.4	15288.5	16845.8	2996.38	1557.06	1406	1204.62	1080.88	8.61639	0.00793651	0.0221675	1.4935	1.4637	1.4379
15.041_15.168	983236.5_993253.81	isomaltose	1	RI, MS	8045.94	7385.81	11298.2	10374.6	11990	1244.75	947.438	772.938	1321.5	1129.38	9.06473	0.00793651	0.0221675	1.499	1.4678	1.4407

## Sheet: HILIC-QE MSMS (+) Extra
Average Mz	Average Rt	Metabolite name	Adduct type	MSI Level	MSI level	Treated_01	Treated_02	Treated_03	Treated_04	Treated_05	Control_01	Control_02	Control_03	Control_04	Control_05	Fold Change	p-val	FDR	Comp. 1	Comp. 2	Comp. 3
488.398	0.923	Glycerol tricaprylate	[M+NH4]+	2a	m/z, MS/MS	48874	32113	5726	3277	6736	1650250	9138	1065	19336	5556	0.0573924	1	1	0.53706	0.58884	0.58533
257.228	0.937	Abietic acid	[M+H-CH2O2]+	2a	m/z, MS/MS	14731	142198	198294	891616	203897	276189	1065	6110	130014	628199	1.39283	0.547619	0.736	0.24582	0.23878	0.23851
399.253	0.968	Tris(2-butoxyethyl) phosphate	[M+H]+	2a	m/z, MS/MS	483264	147934	120323	1238732	513243	1065	1555726	76783	94221	103548	1.36703	0.150794	0.320675	0.21733	0.42341	0.49139
113.061	0.969	1,4-Cyclohexanedione	[M+H]+	2b	m/z, RT	16136076	6332289	25960324	5389920	15435074	4546896	6636354	6088312	2808433	49198488	0.999642	0.420635	0.614493	0.00030237	0.02583	0.11601
116.054	0.975	Sulfallate	[M+H-C3H5ClS]+	2a	m/z, MS/MS	2258979	2548886	1722754	1316400	2620934	1231960	2705060	3239384	5048962	2127375	0.729335	0.420635	0.614493	0.61724	0.69192	0.68704
289.219	0.983	Testosterone	[M+H]+	2b	m/z, RT	172876	650480	763044	2718879	903164	1686296	113849	193020	907047	1618708	1.15259	1	1	0.1463	0.15721	0.15604
273.224	0.985	Kirenol	[M+H-CH6O3]+	2a	m/z, MS/MS	349138	1409454	1820787	6757068	2728018	2998218	385254	369210	1341456	3746053	1.47785	0.84127	0.888889	0.3713	0.36234	0.36615
275.203	0.988	Nandrolone	[M+H]+	2b	m/z, RT	76728	342823	384277	1344238	474726	960268	76545	89491	511071	666807	1.13827	1	1	0.13572	0.1525	0.15139
271.208	0.992	Testosterone enanthate	[M+H-C7H14O2]+	2a	m/z, MS/MS	71311	335915	446829	1573294	614942	1022613	60920	111325	418509	996664	1.16561	0.84127	0.888889	0.15272	0.17152	0.17682
287.203	0.992	Androstenedione	[M+H]+	2b	m/z, RT	27259	193747	284888	952988	284611	820496	20046	87668	295637	616871	0.947181	1	1	0.051721	0.14252	0.14177
101.06	1.039	Pentanedioic acid, monomethyl ester	[M+H-CH2O2]+	2a	m/z, MS/MS	1449774	1251158	1040021	1773511	1657467	2043596	1247323	1371178	1394981	832048	1.04105	0.690476	0.8	0.1402	0.22557	0.23526
263.084	1.073	Indarubicin	[M+H]+	2a	m/z, MS/MS	147584	29185	18913	75525	68074	253974	29358	25687	31430	19237	0.94327	0.84127	0.888889	0.047025	0.31107	0.30864
175.149	1.085	.alpha.-Ionone	[M+H-H2O]+	2a	m/z, MS/MS	232397	273836	294812	209674	87136	337409	279158	531462	191074	180266	0.722573	0.547619	0.736	0.62391	0.68226	0.76099
250.18	1.089	O-Desmethyl-cis-tramadol	[M+H]+	2a	m/z, MS/MS	887251	1260971	1327986	880505	274056	832320	1086843	2632758	788807	677196	0.769496	0.84127	0.888889	0.38703	0.45076	0.5687
367.272	1.115	Hexapropylene glycol	[M+H]+	2a	m/z, MS/MS	1065	7942	6514	10106	1065	852199	1065	7287	10021	24290	0.0298281	0.309524	0.5	0.56851	0.61481	0.61086
275.239	1.132	Androstane-3,17-diol, (3.alpha.,5.alpha.,17.beta.)-	[M+H-H2O]+	2a	m/z, MS/MS	9607	166935	174612	431011	235307	136844	91022	45733	97406	376509	1.36114	0.420635	0.614493	0.34522	0.33796	0.36362
309.229	1.133	Pentapropylene glycol	[M+H]+	2a	m/z, MS/MS	272153	630352	196010	886255	213461	4651238	166404	394274	772867	964952	0.316304	0.420635	0.614493	0.61729	0.65015	0.64761
255.209	1.147	Steviol	[M+H-CH4O3]+	2a	m/z, MS/MS	2684865	3232596	3595230	1873877	566144	4039961	3199136	6542224	2597870	1872532	0.654881	0.547619	0.736	0.69235	0.73038	0.81347
277.191	1.148	Oxethazaine	[M+H-C12H17NO]+	2a	m/z, MS/MS	189989	232689	278273	135146	47849	184885	219915	463107	200566	144834	0.728543	0.690476	0.8	0.5294	0.55718	0.67411
272.203	1.199	Dextromethorphan	[M+H]+	2a	m/z, MS/MS	5162	137680	69502	498382	175378	692224	6289	9264	334294	352314	0.63548	0.690476	0.8	0.37796	0.37655	0.37368
308.173	1.251	Zolpidem	[M+H]+	2b	m/z, RT	4335	13830	5851	7435	9963	9936	11319	10320	12596	13097	0.723161	0.222222	0.419476	0.88413	0.89247	0.89684
272.224	1.277	N-Lauroylsarcosine	[M+H]+	2a	m/z, MS/MS	351375	265455	269072	196041	147041	493867	354834	372637	309042	233148	0.696889	0.0952381	0.228571	0.93819	0.9261	0.94401
127.04	1.337	4-Hydroxy-6-methyl-2-pyrone	[M+H]+	2b	m/z, RT	37893	48606	60427	35005	46867	33667	19061	57754	27688	36446	1.31029	0.150794	0.320675	0.72821	0.83988	0.86924
160.077	1.347	2,3-Methylenedioxymethcathinone	[M+H-CH4O2]+	2a	m/z, MS/MS	1170970	1179845	1282821	1242514	1779668	741809	736424	806698	885336	786194	1.68227	0.00793651	0.0246914	1.4144	1.3709	1.3705
96.0451	1.45	3-Hydroxypyridine	[M+H]+	2a	m/z, MS/MS	244784	295795	342530	429771	343094	613388	281348	314011	405120	305105	0.862948	0.84127	0.888889	0.4357	0.45369	0.45256
360.365	1.57	Benzyldimethylstearylammonium cation	[Cat-C2H4]+	2a	m/z, MS/MS	100776	55284	264906	66203	74697	662202	118088	19687	655364	346154	0.311889	0.222222	0.419476	0.88779	0.86205	0.85739
332.333	1.602	Benzyldimethyltetradecylammonium cation	[Cat]+	2a	m/z, MS/MS	534479	392045	877258	554764	545877	2649383	624330	334305	3537010	1070542	0.353527	0.222222	0.419476	0.85504	0.84071	0.83609
298.349	1.642	Ethylhexadecyldimethylammonium cation	[Cat]+	2a	m/z, MS/MS	98276	171844	17307	23200	6697	22949	40905	6375	124484	5364932	0.0570763	0.84127	0.888889	0.54603	0.53282	0.5453
184.098	1.647	Ginkgotoxin	[M+H]+	2a	m/z, MS/MS	1853468	1579580	1948984	1395840	2249915	1269882	933604	1252580	926262	1239544	1.60583	0.00793651	0.0246914	1.3606	1.3487	1.3403
151.097	1.654	Triethylene glycol	[M+H]+	2a	m/z, MS/MS	7937125	7368000	8558598	8795277	3409045	12076228	8576986	4455694	9207749	3232230	0.960562	0.690476	0.8	0.091555	0.091165	0.29467
123.056	1.674	Nicotinamide riboside cation	[Cat-C5H8O4]+	2a	m/z, MS/MS	177812416	183514608	197729264	153857360	208345472	189982432	169447696	195876288	198309040	192543296	0.973683	0.84127	0.888889	0.27133	0.28063	0.30094
154.088	1.674	Benzoylnorecgonine	[M+H-C7H6O2]+	2a	m/z, MS/MS	190066	190653	185586	185517	226974	169807	128966	148561	161667	181318	1.23848	0.00793651	0.0246914	1.2343	1.2138	1.2111
243.09	1.705	Lumichrome	[M+H]+	2a	m/z, MS/MS	195743	154373	190185	169843	251210	141893	129985	182264	148819	185299	1.21959	0.0952381	0.228571	0.87058	0.85905	0.88923
146.061	1.714	2-Hydroxyquinoline	[M+H]+	2a	m/z, MS/MS	158973	155495	152943	169262	191973	150200	122970	99305	107712	114281	1.39393	0.00793651	0.0246914	1.3718	1.3378	1.3357
283.177	1.767	Hexaethylene glycol	[M+H]+	2a	m/z, MS/MS	58615	77631	109813	132665	86851	233284	123719	71693	172164	56494	0.708256	0.690476	0.8	0.59862	0.58111	0.57821
242.286	1.827	1-Hexadecylamine	[M+H]+	2a	m/z, MS/MS	1161717	337456	471123	264502	41962	1752840	177656	426883	322603	116261	0.814221	1	1	0.16948	0.41858	0.47007
230.25	1.915	N,N-Dimethyldodecylamine N-oxide	[M+H]+	2a	m/z, MS/MS	3451521	5058921	982433	1222482	963804	71689664	1195308	962718	912662	1842788	0.152463	0.690476	0.8	0.51322	0.57337	0.57065
325.229	2.048	Denatonium	[M]+	2a	m/z, MS/MS	219033	13734	18607	37433	21603	59622	33087	30435	20833	9985	2.01615	1	1	0.43934	0.46248	0.46803
168.067	2.084	Pyridoxal	[M+H]+	2a	m/z, MS/MS	299620	325119	343148	328859	267724	1176803	693730	738643	892970	1247694	0.329373	0.00793651	0.0246914	1.4823	1.4357	1.4255
200.239	2.171	N-Methyldodecylamine	[M+H]+	2a	m/z, MS/MS	901172	1144537	287962	145228	153659	3115610	362763	331291	317067	327105	0.591077	0.420635	0.614493	0.35174	0.47026	0.48435
127.04	2.18	3-Hydroxy-3-methylglutaric acid	[M+H-2H2O]+	2a	m/z, MS/MS	148238	153721	181425	118836	143394	302540	228458	298842	278523	256781	0.54618	0.00793651	0.0246914	1.5462	1.4963	1.485
123.048	2.182	Niacinamide	[M+H]+	2a	m/z, MS/MS	565019	616000	710539	645995	762421	487045	415727	486107	485859	514993	1.3809	0.00793651	0.0246914	1.4242	1.3908	1.3805
86.0607	2.185	.gamma.-Aminobutyric acid	[M+H-H2O]+	2a	m/z, MS/MS	756584	651007	666227	666896	738193	1347252	1017252	1361447	970080	1313744	0.578875	0.00793651	0.0246914	1.4881	1.4417	1.4322
412.148	2.204	Altanserin	[M+H]+	2b	m/z, RT	74865	78882	98296	92234	96456	84004	44739	74388	47199	78328	1.34101	0.0555556	0.145833	1.0635	1.1252	1.1173
127.04	2.239	Ethyl glycolate	[M+Na]+	2a	m/z, MS/MS	150462	148631	178981	145977	138112	314673	235275	325696	325461	299813	0.507798	0.00793651	0.0246914	1.5664	1.5167	1.5053
150.056	2.404	4-Hydroxymandelonitrile	[M+H]+	2b	m/z, RT	41090	50958	55562	35909	35583	181171	130607	156706	159662	201678	0.264034	0.00793651	0.0246914	1.5925	1.5437	1.5319
160.044	2.524	(+)-6-Aminopenicillanic acid	[M+H-C2H3NO]+	2a	m/z, MS/MS	9215346	9053204	12217107	9710020	11456728	27122666	22127396	28341524	26434546	27908746	0.391499	0.00793651	0.0246914	1.6187	1.5698	1.5587
176.072	2.618	6-Maleimidocaproic acid	[M+H-2H2O]+	2a	m/z, MS/MS	2468390	2462393	3351367	3063182	3166368	8547663	6407786	8791261	8257444	7762838	0.364918	0.00793651	0.0246914	1.6069	1.5572	1.5453
194.083	2.704	Phenylacetylglycine	[M+H]+	2a	m/z, MS/MS	271612	289509	295977	290180	331531	326271	263709	352217	296660	333756	0.940352	0.309524	0.5	0.5631	0.61761	0.62185
61.0403	2.718	Urea	[M+H]+	2a	m/z, MS/MS	9263121	8797659	10099791	9264170	9567303	13821544	10367391	12672178	12673437	12575251	0.756596	0.00793651	0.0246914	1.4461	1.4002	1.3891
192.07	3.099	N-Acetylmethionine	[M+H]+	2b	m/z, RT	35369	31694	50958	36750	29119	56049	58571	68074	70919	59473	0.587347	0.00793651	0.0246914	1.4709	1.4326	1.4245
134.061	3.477	4H-3,1-Benzoxazin-4-one, 6-methyl-2-[(4-methylphenyl)amino]-	[M+2H]2+	2a	m/z, MS/MS	253061	264674	264684	214438	291621	288197	206539	305835	236520	247782	1.00281	0.84127	0.888889	0.019358	0.47531	0.47295
124.04	3.904	Nicotinic acid	[M+H]+	2b	m/z, RT	76706	78501	82935	89802	80332	68785	53262	62910	64450	65489	1.29654	0.00793651	0.0246914	1.4691	1.4509	1.4478
283.106	4.122	3'-O-Methylinosine	[M+H]+	2b	m/z, RT	34263	39693	34606	34851	19100	72176	62756	84127	64383	68179	0.462182	0.00793651	0.0246914	1.5477	1.4978	1.4894
114.067	4.821	Creatinine	[M+H]+	1	m/z, MS/MS, RT	11509620	10693114	12736594	10396885	12298538	19875332	15932154	20372484	20077024	19507846	0.601836	0.00793651	0.0246914	1.5684	1.519	1.5073
268.106	4.898	8-Oxo-2-deoxyadenosine	[M+H]+	2b	m/z, RT	18504	32481	20689	24188	10310	19447	15098	16274	23713	6096	1.31681	0.309524	0.5	0.60082	0.59096	0.74011
137.047	4.9	Hypoxanthine	[M+H]+	2a	m/z, MS/MS	1000460	1138867	1129877	1033429	1086245	881277	708710	833664	845843	808423	1.32148	0.00793651	0.0246914	1.5256	1.507	1.5059
104.108	5.036	Choline	[M]+	1	m/z, MS/MS, RT	421323552	399758944	478133920	387764288	512322304	470266272	370964704	480984576	439581184	438409984	0.999589	1	1	0.0034639	0.29278	0.3097
148.115	5.039	1-Phenylpyrrolidine	[M+H]+	2a	m/z, MS/MS	422563	361210	442515	463344	506175	489962	379229	427196	462623	381660	1.02576	0.84127	0.888889	0.19823	0.2267	0.27268
343.298	5.048	CocamidoprpylBetaine	[M+H]+	2a	m/z, MS/MS	485214	85832	50550	183104	72987	1649943	402589	102526	222193	262419	0.332499	0.150794	0.320675	0.64423	0.65272	0.64754
263.098	5.149	Gliotoxin	[M+H-S2]+	2a	m/z, MS/MS	2343726	2002674	2250075	2055475	2866131	2168897	1472960	1880387	1882922	2063170	1.21648	0.0952381	0.228571	0.99239	0.99826	1.008
510.36	5.387	PC 17:0e	[M+H]+	2a	m/z, MS/MS	1343401	1372193	1212973	1214351	1361498	1386255	1232138	1194284	1092130	1295518	1.04904	0.547619	0.736	0.5522	0.62111	0.63443
76.0763	5.447	TMAO	[M+H]+	1	m/z, MS/MS, RT	149423	131754	147676	130300	157772	236120	194497	249963	201987	217391	0.651775	0.00793651	0.0246914	1.5248	1.4758	1.466
127.074	5.456	Melamine	[M+H]+	2a	m/z, MS/MS	116137	187986	149147	284288	188376	627268	247296	71593	112229	133410	0.776923	0.690476	0.8	0.29154	0.32327	0.32433
298.117	5.786	3'-O-Methylguanosine	[M+H]+	2b	m/z, RT	31054	27331	15859	21379	17332	43813	39598	50334	54999	44982	0.48328	0.00793651	0.0246914	1.5061	1.4636	1.4527
228.1	5.918	2'-Deoxycytidine	[M+H]+	2a	m/z, MS/MS	529500	476612	321048	393906	448908	496272	378503	531702	476772	517871	0.903734	0.309524	0.5	0.56837	0.58951	0.58484
265.157	5.933	Val-Phe	[M+H]+	2a	m/z, MS/MS	167197	174407	213420	188627	232574	292705	370411	444942	566334	355546	0.480914	0.00793651	0.0246914	1.3917	1.3816	1.3718
377.149	6.067	(-)-Riboflavin	[M+H]+	2a	m/z, MS/MS	143677	143811	106772	112723	98948	311221	268823	334697	263872	241843	0.426575	0.00793651	0.0246914	1.5729	1.5225	1.5105
137.072	6.101	1-Methylnicotinamide	[M]+	1	m/z, MS/MS, RT	23250450	22703032	22477958	23486436	18035170	37711808	30106652	36666128	39205040	37596120	0.606518	0.00793651	0.0246914	1.5549	1.5065	1.4964
218.14	6.298	Propionylcarnitine	[M+H]+	2a	m/z, MS/MS	149742	133434	148233	125718	144422	375430	310578	396061	322811	398937	0.388925	0.00793651	0.0246914	1.6118	1.561	1.5501
146.119	6.51	L-Leucyl-L-leucine methyl ester	[M+H-C6H11NO]+	2a	m/z, MS/MS	190378	152831	252491	214700	246908	10353971	150495	310645	229176	260025	0.0935314	0.309524	0.5	0.55946	0.60861	0.60461
167.083	6.61	Fluorene	[M+H]+	2b	m/z, RT	18423	30107	15482	13815	21149	136466	17917	15911	18045	12731	0.492246	0.84127	0.888889	0.47347	0.53608	0.53315
137.065	6.654	Dopamine	[M+H-NH3]+	2a	m/z, MS/MS	151411	168076	192530	147050	135140	183068	221265	184031	165031	188248	0.843427	0.150794	0.320675	1.0139	0.9934	0.98771
144.049	6.713	4-Methyl-5-thiazoleethanol	[M+H]+	2a	m/z, MS/MS	475449	470016	459153	273104	407397	358185	367251	450708	499681	509160	0.954294	0.84127	0.888889	0.23391	0.22639	0.25832
103.055	6.849	Phenylacetaldehyde	[M+H-H2O]+	2a	m/z, MS/MS	1603414	1626112	1920850	1456160	1944926	2212525	1585865	2091708	1930117	1907987	0.879038	0.309524	0.5	0.83681	0.84496	0.83864
107.05	6.849	Ethiofencarb sulfone	[M+H-C4H9NO3S]+	2a	m/z, MS/MS	266552	306034	301608	252761	345957	401586	291144	365020	341295	345163	0.844459	0.150794	0.320675	1.0286	1.0091	1.0069
120.082	6.849	2-Amino-1-phenylethanol	[M+H-H2O]+	2a	m/z, MS/MS	18159956	18834104	21246878	16687541	22100120	25563260	18411580	24147946	21714956	22082336	0.866945	0.150794	0.320675	0.92338	0.92603	0.91972
131.05	6.849	Coniferyl alcohol	[M+H-CH6O2]+	2a	m/z, MS/MS	387994	412960	493216	367506	504354	559026	387615	531175	482134	486854	0.885249	0.420635	0.614493	0.73373	0.75329	0.74823
132.103	6.972	Leucine	[M+H]+	1	m/z, MS/MS, RT	194374880	191894384	199188624	173245504	220655616	244218224	198083616	252791520	204023936	233655040	0.864568	0.0555556	0.145833	1.0501	1.0437	1.0423
204.125	7.057	Acetyl-DL-carnitine	[M+H]+	2a	m/z, MS/MS	250936	226831	247437	209538	251037	717569	543793	737730	555050	740403	0.359922	0.00793651	0.0246914	1.5868	1.5358	1.525
130.087	7.073	N-Methylproline	[M+H]+	2b	m/z, RT	38889	72090	81015	64445	94296	89647	66584	105944	69386	71229	0.870764	0.690476	0.8	0.48909	0.51104	0.5157
118.087	7.095	Betaine	[M+H]+	1	m/z, MS/MS, RT	19656248	19518926	19642492	18000228	21197282	32276608	27130552	33743312	28653080	32723482	0.634291	0.00793651	0.0246914	1.5695	1.5189	1.5091
165.1	7.097	Fenuron	[M+H]+	2a	m/z, MS/MS	246328	241874	257150	251506	305146	236981	231740	285592	215513	290673	1.03293	0.420635	0.614493	0.25326	0.31513	0.42337
115.087	7.139	Prolinamide	[M+H]+	2a	m/z, MS/MS	245080	219767	227639	286097	231252	991666	332642	464147	491066	423482	0.447589	0.00793651	0.0246914	1.1144	1.0908	1.0826
132.103	7.147	Isoleucine	[M+H]+	1	m/z, MS/MS, RT	207303504	211027040	231260016	195915280	236118256	267406912	191679056	262017664	217203232	248187712	0.911613	0.309524	0.5	0.69002	0.77036	0.76426
69.0705	7.148	4-Penten-1-ol	[M+H-H2O]+	2a	m/z, MS/MS	1076979	1167887	1304503	1106834	1297634	1410951	1089712	1402891	1172251	1450212	0.912323	0.222222	0.419476	0.70103	0.74086	0.73652
86.0971	7.149	1,5-Pentanediamine	[M+H-NH3]+	2a	m/z, MS/MS	74079384	75235864	84446592	71987768	87644560	96274840	68911808	96240536	77949760	91766008	0.912445	0.309524	0.5	0.64816	0.72771	0.72265
176.067	7.156	1H-Indole-3-carboxylic acid, 1-(cyclohexylmethyl)-	[M+H-C6H10]+	2a	m/z, MS/MS	458208	468641	425992	384035	434245	569467	479736	545109	470833	491743	0.849126	0.00793651	0.0246914	1.2373	1.2138	1.2049
62.0607	7.186	Ethanolamine	[M+H]+	2b	m/z, RT	70057	73466	131452	99687	115961	188674	119072	167833	109542	98215	0.717982	0.222222	0.419476	0.89599	0.89274	0.88566
282.123	7.312	1-Methyladenosine	[M+H]+	2b	m/z, RT	25220	31295	50407	38827	10433	78216	57792	78353	77148	81897	0.418263	0.00793651	0.0246914	1.4739	1.4268	1.4232
138.056	7.331	4-Aminobenzoic acid	[M+H]+	1	m/z, MS/MS, RT	352993	387077	372155	456012	273375	493454	412795	426270	376619	377737	0.882474	0.222222	0.419476	0.71462	0.71063	0.7628
102.056	7.369	Buthionine sulfoximine	[M+H-C4H11NOS]+	2a	m/z, MS/MS	238103	256482	263673	251262	268211	334806	217918	358310	216619	304814	0.891979	0.690476	0.8	0.56915	0.72258	0.72019
221.094	7.397	5-Hydroxytryptophan	[M+H]+	2b	m/z, RT	94448	87422	92985	74016	106062	62831	46297	67647	44683	51277	1.66804	0.00793651	0.0246914	1.4616	1.4551	1.4436
185.117	7.628	Diethylene glycol monobutyl ether	[M+Na]+	2a	m/z, MS/MS	463332	463860	450059	482125	472094	482822	445709	469519	426308	460535	1.02038	0.547619	0.736	0.47173	0.64199	0.6385
236.074	7.63	Cys-Asn	[M+H]+	2a	m/z, MS/MS	4126896	4027191	3947301	3911613	4350378	4400548	3983704	3934514	3734640	4131516	1.00884	1	1	0.15338	0.30962	0.4358
218.154	7.631	Ethoxyquin	[M+H]+	2a	m/z, MS/MS	625824	658322	607365	563758	643419	653330	539872	632424	559625	547006	1.05676	0.309524	0.5	0.63076	0.79241	0.79733
136.077	7.684	DL-Octopamine	[M+H-H2O]+	2a	m/z, MS/MS	243912	255037	293190	249117	297576	321927	239844	301949	284306	307711	0.919694	0.309524	0.5	0.68603	0.71064	0.70739
182.083	7.687	L-Tyrosine	[M+H]+	2a	m/z, MS/MS	2688041	2884594	2820604	2577010	2981659	3426616	2541898	3344317	2945998	3230874	0.900721	0.222222	0.419476	0.8715	0.9061	0.89911
116.072	7.701	Proline	[M+H]+	1	m/z, MS/MS, RT	4249807	4546085	4281221	4413420	3732006	10032987	7620903	9453615	8283531	9064648	0.477386	0.00793651	0.0246914	1.6011	1.5496	1.5373
118.087	7.708	Valine	[M+H]+	1	m/z, MS/MS, RT	21156078	20722086	20874222	20348996	23119340	28949968	21581578	27948422	21949104	25622584	0.842676	0.031746	0.0903955	1.1	1.1017	1.095
442.151	7.845	Folic acid	[M+H]+	2a	m/z, MS/MS	245701	163435	162083	204706	196547	234552	193460	310726	152806	257053	0.846661	0.547619	0.736	0.61743	0.67291	0.66823
201.986	7.962	S-Sulfocysteine	[M+H]+	2a	m/z, MS/MS	390820	313758	336156	391494	445498	374002	286340	380468	267727	373517	1.11633	0.222222	0.419476	0.6304	0.70785	0.73796
261.147	7.972	gamma-Glutamylleucine	[M+H]+	2b	m/z, RT	67059	63957	61319	66958	72185	156961	101292	154250	105576	124265	0.516044	0.00793651	0.0246914	1.46	1.417	1.4061
139.068	8.015	4-Hydroxyphenylethanol	[M+H]+	2b	m/z, RT	2124572	1927410	2250764	2044006	2270026	1243759	1304502	1257849	1047612	1365028	1.70722	0.00793651	0.0246914	1.6028	1.5636	1.5512
157.079	8.016	3-Indoleacetonitrile	[M+H]+	2b	m/z, RT	7945281	7144787	8177074	7527971	7821582	4611566	4624864	4359394	4094047	4950396	1.70566	0.00793651	0.0246914	1.6265	1.5867	1.5751
189.125	8.03	N-epsilon-Acetyllysine	[M+H]+	1	m/z, MS/MS, RT	78671	61249	65777	102594	79629	237016	134354	172607	111756	218036	0.443962	0.00793651	0.0246914	1.3439	1.3036	1.2968
90.0556	8.037	beta-Alanine	[M+H]+	1	m/z, MS/MS, RT	13394288	12829683	11377010	12386599	11187722	27950918	20717974	27806328	20772864	26046180	0.496173	0.00793651	0.0246914	1.5493	1.4997	1.4879
198.089	8.049	N-Acetylhistidine	[M+H]+	2b	m/z, RT	39537	22335	37267	39991	22371	58505	21167	56361	44814	74809	0.631712	0.150794	0.320675	0.93369	0.92904	0.92955
154.048	8.052	3-Aminosalicylic acid	[M+H]+	2a	m/z, MS/MS	25813	26818	21807	20365	22802	206609	155254	235634	164578	178241	0.12507	0.00793651	0.0246914	1.6085	1.5572	1.5452
129.103	8.085	4-Piperidinecarboxamide	[M+H]+	2a	m/z, MS/MS	896722	108663	123314	128106	139416	747345	452556	173376	112347	124254	0.867284	0.690476	0.8	0.12657	0.20514	0.2036
83.0611	8.188	3-Methylpyrazole	[M+H]+	2a	m/z, MS/MS	508564	474590	480082	461989	631314	577841	388728	493442	316567	486451	1.1297	0.690476	0.8	0.58698	0.71074	0.73476
156.078	8.209	N-Acetyl-L-carnosine	[M+H-C5H7O2N]+	2a	m/z, MS/MS	289161	332188	348357	317151	381416	319301	338847	342267	330148	396041	0.966216	0.690476	0.8	0.32966	0.35141	0.49582
74.0607	8.21	N,N-Dimethylformamide	[M+H]+	2a	m/z, MS/MS	3113506	2682046	2328038	2737948	3041409	3473914	2331895	3661376	1974842	3116024	0.955001	0.547619	0.736	0.21438	0.51956	0.51767
120.067	8.21	Threonine	[M+H]+	1	m/z, MS/MS, RT	42074856	34542932	30756148	36077548	40786556	44365544	31307306	47924848	25692340	41930560	0.963484	0.690476	0.8	0.17446	0.48154	0.48495
102.056	8.212	O-Methyl-DL-serine	[M+H-H2O]+	2a	m/z, MS/MS	6366918	5205220	4625318	5399623	6254144	6759612	4783521	7031562	3919672	6338684	0.965948	0.690476	0.8	0.16678	0.46779	0.47794
176.093	8.259	N-Carboxyethyl-.gamma.-aminobutyric acid	[M+H]+	2a	m/z, MS/MS	10744851	10006339	9030706	9140897	10827303	6820342	5615202	8583017	4068475	7951745	1.50581	0.00793651	0.0246914	1.3219	1.3374	1.3268
162.077	8.321	N-Methylglutamic acid	[M+H]+	2b	m/z, RT	727982	661024	612038	657334	800084	35238	64559	102617	24014	102016	10.5298	0.00793651	0.0246914	1.6372	1.5951	1.5825
122.082	8.329	Tris(hydroxymethyl)aminomethane	[M+H]+	2a	m/z, MS/MS	290809	267071	233618	263801	275331	488019	411356	451946	374764	523062	0.591615	0.00793651	0.0246914	1.5238	1.475	1.4688
76.0399	8.331	Glycine	[M+H]+	1	m/z, MS/MS, RT	2487148	2087047	1971120	2076808	2476823	3979420	2714311	3992461	2339962	3455905	0.673396	0.031746	0.0903955	1.2196	1.2016	1.1946
365.108	8.358	Sucrose	[M+Na]+	2a	m/z, MS/MS	922328	420617	434152	585151	476750	1390615	663062	834607	324577	1090836	0.659665	0.309524	0.5	0.7504	0.78402	0.77868
279.103	8.414	gamma-Glutamylmethionine	[M+H]+	2b	m/z, RT	71673	58150	47392	53994	54478	81076	84253	112141	61539	88181	0.668759	0.015873	0.047619	1.2311	1.1946	1.1857
280.095	8.525	Glycerophosphocholine	[M+Na]+	2a	m/z, MS/MS	1285064	1283159	1397440	1023758	1161231	1777741	1210510	1805954	1023997	1440029	0.847404	0.309524	0.5	0.7065	0.81991	0.82797
191.042	8.53	Chromone-3-carboxylic acid	[M+H]+	2a	m/z, MS/MS	1239254	1246336	1225516	1075211	1244655	1241236	1079879	1274414	1052284	1171027	1.03646	0.690476	0.8	0.44014	0.68814	0.6892
147.078	8.531	Glutamine	[M+H]+	1	m/z, MS/MS, RT	75269784	57879108	57516308	59227416	86395904	71124944	46017408	78051088	37709804	69610560	1.11165	0.690476	0.8	0.39389	0.57338	0.59967
106.051	8.608	Serine	[M+H]+	1	m/z, MS/MS, RT	9035199	7718644	7089489	7381072	8022098	9541752	8214835	10222351	6116023	8773863	0.915502	0.309524	0.5	0.5188	0.62574	0.62264
166.055	8.608	Methioninesulfoxide B	[M+H]+	2b	m/z, RT	211396	176382	157888	180910	165938	208668	200101	222808	117928	187630	0.952386	0.420635	0.614493	0.25298	0.40675	0.40353
162.077	8.627	D-Mannosamine	[M+H-H2O]+	2a	m/z, MS/MS	1775235	1646857	1775064	1707872	1741326	142433	196349	231019	111523	192842	9.89097	0.00793651	0.0246914	1.6567	1.6152	1.6046
155.044	8.675	Propanoic acid, 3-[[[2-[(aminoiminomethyl)amino]-4-thiazolyl]methyl]thio]-	[M+H-C3H6O2S]+	2a	m/z, MS/MS	1100951	1091894	1193341	952647	1053650	2314006	1993326	2172321	1554906	1677160	0.555255	0.00793651	0.0246914	1.4914	1.4434	1.4323
130.051	8.702	Pyroglutamic acid	[M+H]+	1	m/z, MS/MS, RT	16031932	12425513	9831932	12843281	12277347	15024713	13672376	19331770	9192573	16731822	0.857434	0.309524	0.5	0.59067	0.63877	0.63455
102.056	8.707	.alpha.-Guanidinoglutaric acid	[M+H-C2H4O2N2]+	2a	m/z, MS/MS	1886708	1566972	1088179	1479247	1150194	2179321	2169367	2577031	1348037	2228398	0.682841	0.0555556	0.145833	1.1391	1.1084	1.0997
176.105	8.754	Citrulline	[M+H]+	1	m/z, MS/MS, RT	828596	501133	426153	686106	533099	1526706	1152762	1866296	1334920	1401495	0.408544	0.00793651	0.0246914	1.5096	1.4609	1.4493
365.109	8.792	Maltose	[M+Na]+	2a	m/z, MS/MS	3549452	2785544	2612340	2895782	2945274	1248258	1884592	1379287	1059386	2218152	1.89846	0.00793651	0.0246914	1.461	1.4189	1.4082
203.152	8.885	N,N-Dimethylarginine	[M+H]+	1	m/z, MS/MS, RT	1770159	1643756	1406575	1801236	1548395	3169854	2468059	3552440	1942898	3048616	0.576096	0.00793651	0.0246914	1.3675	1.3299	1.3196
188.141	9.135	N6-(1-Iminoethyl)-L-lysine	[M+H]+	2a	m/z, MS/MS	79551	68284	80371	87089	131618	43446	24540	66968	7946	52762	2.28411	0.00793651	0.0246914	1.2636	1.2573	1.2571
189.136	9.136	Targinine	[M+H]+	1	m/z, MS/MS, RT	194299	164474	135339	181781	137989	289999	211898	341080	169102	265873	0.636864	0.031746	0.0903955	1.1849	1.1697	1.1617
89.1079	9.168	Putrescine	[M+H]+	2b	m/z, RT	37569	33495	36737	29568	22837	62942	82691	62103	65902	61537	0.477977	0.00793651	0.0246914	1.5467	1.522	1.5107
189.161	9.17	NEPSILON,NEPSILON,NEPSILON-TRIMETHYLLYSINE	[M+H]+	2a	m/z, MS/MS	847937	686274	613933	702865	707696	1383176	1012298	1514929	817390	1355950	0.584953	0.015873	0.047619	1.3227	1.2906	1.281
184.075	9.215	Phosphocholine	[M+H]+	2b	m/z, RT	133797	104582	84833	112761	78574	85136	91591	92087	54399	127553	1.14149	0.690476	0.8	0.46927	0.49962	0.50003
134.046	9.225	Aspartic acid	[M+H]+	2b	m/z, RT	50020	23649	26354	28311	29040	91652	76724	100430	53443	95769	0.376477	0.00793651	0.0246914	1.467	1.42	1.411
310.115	9.3	N-Acetylneuraminic acid	[M+H]+	2b	m/z, RT	420511	277307	182023	224675	208302	7559	34822	45296	4085	57462	8.79763	0.00793651	0.0246914	1.4656	1.434	1.4273
189.136	9.319	Homoarginine	[M+H]+	1	m/z, MS/MS, RT	354132	301927	282703	299980	324312	623759	521383	719714	393165	612960	0.544432	0.00793651	0.0246914	1.4166	1.3738	1.3647
110.072	9.376	N-.alpha.-(tert-Butoxycarbonyl)-L-histidine	[M+H-C6H10O4]+	2a	m/z, MS/MS	2813252	2575782	2311747	2434323	2843045	3266625	2366256	3465428	2017624	3066562	0.915082	0.547619	0.736	0.46025	0.62375	0.62222
156.078	9.376	Histidine	[M+H]+	1	m/z, MS/MS, RT	32333646	28991592	26850976	28555808	33115562	37344416	28137902	38940764	23468618	36639052	0.910757	0.547619	0.736	0.50636	0.6299	0.63556
95.0611	9.377	3-Aminopyridine	[M+H]+	2a	m/z, MS/MS	105586	88951	85436	94075	91802	112344	85226	129789	71454	111358	0.913125	0.690476	0.8	0.4551	0.62572	0.62252
95.0613	9.448	2-Aminopyridine	[M+H]+	2a	m/z, MS/MS	37130	88951	33126	42317	64909	112344	14780	20246	20969	26255	1.36917	0.150794	0.320675	0.38648	0.50964	0.50668
129.103	9.507	Lisdexamfetamine	[M+H-C9H13N]+	2a	m/z, MS/MS	1423305	23967	1324933	26284	22132	26532	1457077	1983549	1232926	1945728	0.424421	0.0952381	0.228571	0.80713	0.78958	0.78637
227.116	9.541	Carnosine	[M+H]+	2b	m/z, RT	8173	20478	16004	9401	19639	59610	20136	50695	13411	70940	0.343099	0.0952381	0.228571	1.0876	1.0729	1.0665
276.122	9.542	Glu-Gln	[M+H]+_	2b	m/z, RT	157872	72467	108317	100419	138740	128133	102125	168429	61396	177412	0.906384	0.690476	0.8	0.26467	0.38163	0.41454
115.088	9.575	N-.alpha.-Acetyl-L-ornithine	[M+H-C2H4O2]+	2a	m/z, MS/MS	591340	503558	422652	570684	464804	1387534	1193292	1676931	882558	1350266	0.393345	0.00793651	0.0246914	1.4959	1.4479	1.4371
241.033	9.913	Cystine	[M+H]+	1	m/z, MS/MS, RT	4341202	3161509	2841064	3355158	3640678	3872867	3409580	4825105	2129450	3902324	0.955913	0.547619	0.736	0.18373	0.40695	0.41013
293.101	9.971	Ethylenediaminetetraacetic acid	[M+H]+	2a	m/z, MS/MS	104231	17533	6887	16736	28147	45239	64961	59750	7612	38805	0.802035	0.420635	0.614493	0.24397	0.25612	0.26866
104.072	9.977	N-Methylalanine	[M+H]+	2a	m/z, MS/MS	162045	167651	168560	174970	160930	182323	187826	162270	157602	153070	0.989402	1	1	0.14165	0.14905	0.14851
582.278	10.505	Streptomycin	[M+H]+	2a	m/z, MS/MS	1786342	1773842	2012026	1955746	2300442	2068519	1310391	2502811	1183429	2452298	1.03267	0.84127	0.888889	0.12333	0.45296	0.45432
139.0511_121.0405	1.768_1.768	4-Imidazoleacrylic acid	[M+H]+_[M+H-H2O]+	2a	m/z, MS/MS	5954796	2453147	2574562	9963485	2171461	32740783	4938916	4838441	15182358	3988035	0.374745	0.222222	0.419476	0.71609	0.70563	0.70445
220.1198_202.109	3.359_3.36	Pantothenic acid	[M+H]+_[M+H-H2O]+	2a	m/z, MS/MS	51339259	51595861	51965117	49806352	55004389	65370118	51766081	64191828	51771129	61834549	0.880574	0.0952381	0.228571	1.0355	1.0488	1.0418
170.0826_152.0719	3.53_3.506	Pyridoxine	[M+H]+_[M+H-CH4O]+	1	m/z, MS/MS, RT	37658297	36869436	44329841	32674718	44381342	44191117	33631103	43717636	35336953	42034443	0.98493	0.84127	0.888889	0.11067	0.40763	0.40818
122.0721_265.1138	6.794_6.787	Thiamine cation	[Cat-C6H9SON]+_[Cat]+	2a	m/z, MS/MS	7740574	7906869	7970134	6305054	5923899	7412361	7449997	8275252	9873876	8291375	0.867895	0.222222	0.419476	0.87265	0.85306	0.90134
205.0991_188.0723	6.824_6.825	Tryptophan	[M+H]+_[M+H-NH3]+	2a	m/z, MS/MS	8595636	8434903	9388656	8067723	9470214	11378587	7606702	11365810	9172210	9976364	0.888029	0.309524	0.5	0.75844	0.83527	0.8312
166.0877_149.061	6.85_6.849	Phenylalanine	[M+H]+_[M+H-NH3]+	1	m/z, MS/MS, RT	74552221	77814839	83187932	67278545	89336056	102056225	71369354	98007754	86365450	90531096	0.874734	0.150794	0.320675	0.86303	0.88201	0.87575
150.0597_133.033	7.369_7.368	Methionine	[M+H]+_[M+H-NH3]+	1	m/z, MS/MS, RT	29307254	30710610	33007022	30079931	35944548	40949364	27217579	44642278	28677964	37682184	0.887704	0.690476	0.8	0.6075	0.72187	0.71619
132.0777_263.1483	8.021_8.015	Creatine	[M+H]+_[2M+H]+	1	m/z, MS/MS, RT	18287542	17658734	16111932	18006926	16451797	43677466	33261341	41042792	32339385	41383210	0.451304	0.00793651	0.0246914	1.5824	1.5313	1.52
188.0369_166.0548	8.51_8.509	Methionine sulfoxide A	[M+Na]+_[M+H]+	1	m/z, MS/MS, RT	791135	661566	627648	675609	845172	816425	606570	898959	456213	895896	0.980149	0.84127	0.888889	0.08809	0.40144	0.43484
170.0436_148.0616	8.714_8.706	Glutamic acid	[M+Na]+_[M+H]+	1	m/z, MS/MS, RT	59249275	47697970	36475884	50586498	35763783	67923480	70806981	79839939	44532480	70190500	0.689403	0.0555556	0.145833	1.1686	1.1335	1.1245
360.1524_365.1079	9.107_9.117	Isomaltose B	[M+NH4]+_[M+Na]+	2a	m/z, MS/MS	1241053	1023371	995869	955196	1132216	146394	150956	195180	89871	176893	7.043	0.00793651	0.0246914	1.6363	1.5973	1.5856
175.1205_349.2335	9.436_9.437	Arginine	[M+H]+_[2M+H]+	1	m/z, MS/MS, RT	144328228	129075203	122154968	132033162	144331417	145503576	132009914	163420857	114224747	147213702	0.956647	0.420635	0.614493	0.37337	0.50035	0.51696
169.0959_147.114_130.0874	9.525_9.523_9.522	Lysine	[M+Na]+_[M+H]+_[M+H-NH3]+	1	m/z, MS/MS, RT	146014594	119899966	123773791	135946999	146251481	184124008	155758988	201856904	125829070	196227496	0.77783	0.0555556	0.145833	1.1054	1.085	1.0864
133.0982_116.0716	9.575_9.575	Ornithine	[M+H]+_[M+H-NH3]+	1	m/z, MS/MS, RT	6106809	5224116	4868439	5769609	4744458	14547383	11752411	16179920	8829639	13809272	0.410227	0.00793651	0.0246914	1.4982	1.4507	1.4397
147.1139_130.0873	9.906_9.907	Pipecolic acid	[M+NH4]+_[M+H]+	2a	m/z, MS/MS	2502960	1734120	1479116	1867810	2001925	2440394	2008044	3458617	1016485	2482955	0.840392	0.420635	0.614493	0.47557	0.57792	0.57446

## Sheet: HILIC-QE MSMS (-) Extra
Average Mz	Average Rt	Metabolite name	Adduct type	MSI level	MSI level	Treated_01	Treated_02	Treated_03	Treated_04	Treated_05	Control_01	Control_02	Control_03	Control_04	Control_05	Fold Change	p-val	FDR	Comp. 1	Comp. 2	Comp. 3
163.075	1.063	4-Isopropylbenzoic acid	[M-H]-	2b	m/z, RT	9512	13803	6983	16062	21866	35681	6280	3067	14939	13382	0.930156	0.690476	0.794048	0.091464	0.26218	0.25949
299.258	1.074	3-Hydroxyoctadecanoic acid	[M-H]-	2a	m/z, MS/MS	39435	68045	120094	57067	40163	494874	57717	49253	58096	60102	0.45109	0.547619	0.730159	0.47426	0.46885	0.53706
138.018	1.085	4-Nitrophenol	[M-H]-	2a	m/z, MS/MS	288213	282278	309261	306908	399354	1119608	234494	346929	350096	387286	0.650429	0.420635	0.59536	0.55355	0.56839	0.58984
144.044	1.088	4-Hydroxyquinoline	[M-H]-	2a	m/z, MS/MS	61797	63293	75115	79779	75420	130741	77185	110196	95872	143390	0.637629	0.015873	0.039468	1.1956	1.1481	1.1382
165.978	1.109	2-Mercaptobenzothiazole	[M-H]-	2a	m/z, MS/MS	182623	199035	199330	208611	244098	185888	149897	176906	383129	864298	0.587288	0.84127	0.879509	0.56272	0.55033	0.54394
121.028	1.121	Benzoic acid	[M-H]-	1	m/z, MS/MS, RT	207606	217499	324622	258680	254221	597781	365946	407692	403938	502174	0.554385	0.00793651	0.0214753	1.3253	1.2555	1.2447
458.239	1.181	Cerivastatin	[M-H]-	2b	m/z, RT	10903	15945	9775	13295	11923	13242	11408	14893	10209	22788	0.852509	0.690476	0.794048	0.46504	0.51628	0.51064
221.081	1.219	Monoisobutyl phthalate	[M-H]-	2a	m/z, MS/MS	149948	103603	136900	118553	139400	207902	154210	182728	210139	204464	0.675813	0.00793651	0.0214753	1.3504	1.28	1.2659
187.133	1.233	10-Hydroxydecanoic acid	[M-H]-	2b	m/z, RT	58934	41512	35288	49865	56079	104879	49026	61864	60623	57001	0.724904	0.0952381	0.186424	0.81691	0.78788	0.78123
151.039	1.266	P-Anisic acid	[M-H]-	2b	m/z, RT	50204	53537	60123	50326	66533	87075	50967	70077	70545	86530	0.768696	0.0555556	0.116162	0.99797	0.97766	0.96929
243.159	1.287	1,11-Undecanedicarboxylic acid	[M-H]-	2a	m/z, MS/MS	87990	85668	67818	109780	77466	134339	103575	117448	92648	93285	0.79203	0.0555556	0.116162	0.95306	0.90361	0.89354
163.039	1.415	Phenylpyruvic acid	[M-H]-	2b	m/z, RT	23421	28120	71310	27530	26677	45163	28179	43343	40422	39550	0.900339	0.150794	0.261755	0.22878	0.24116	0.52855
129.054	1.426	4-Acetylbutyric acid	[M-H]-	2b	m/z, RT	2457413	3150478	3067887	2910828	2664547	2557018	2364595	2807755	3495588	2720328	1.02193	0.690476	0.794048	0.14746	0.19602	0.36527
391.285	1.435	Deoxycholate	[M-H]-	2a	m/z, MS/MS	160837	176075	242244	245856	256285	228303	189686	194757	268497	279346	0.93168	0.547619	0.730159	0.32152	0.35056	0.34741
197.081	1.448	(-)-Camphanic acid	[M-H]-	2a	m/z, MS/MS	429787	378178	169432	714017	839209	721556	145188	136438	430634	378295	1.39651	0.547619	0.730159	0.47483	0.56771	0.57512
166.013	1.57	4-Nitrobenzoic acid	[M-H]-	2a	m/z, MS/MS	4188	2723	3718	4662	2415	214657	2863	2659	3381	7888	0.076501	0.690476	0.794048	0.53468	0.52605	0.55912
137.034	1.77	Urocanic acid	[M-H]-	2a	m/z, MS/MS	2277021	845039	1051693	3969560	1035087	10702057	1276022	2095818	5817582	1575721	0.427555	0.222222	0.358674	0.66011	0.63527	0.67882
103.038	1.826	2-Hydroxyisobutyric acid	[M-H]-	2a	m/z, MS/MS	324946	378086	353767	423917	426008	666154	498420	685663	639280	772579	0.584509	0.00793651	0.0214753	1.4111	1.3374	1.3231
159.065	1.993	3-Methyladipic acid	[M-H]-	1	m/z, MS/MS, RT	134050	124304	62880	171773	207971	212216	80526	116921	144199	131006	1.02352	1	1	0.055344	0.36536	0.39051
117.054	2.01	3-Hydroxyvaleric acid	[M-H]-	2b	m/z, RT	65341	84894	66158	84823	70581	101757	77858	106667	110924	123349	0.714232	0.031746	0.071235	1.2216	1.1637	1.1518
171.011	2.146	Benzoic acid, 2-hydroxy-4-[[2-[[(4-methylphenyl)sulfonyl]oxy]acetyl]amino]-	[M-H-C9H7NO4]-	2a	m/z, MS/MS	36009	30542	31441	55728	29763	238522	41122	37937	42968	43007	0.454666	0.0952381	0.186424	0.57675	0.56251	0.59299
144.065	2.189	4-Acetamidobutyric acid	[M-H]-	2a	m/z, MS/MS	122224	135887	122615	141692	165131	212871	169210	274267	218098	251288	0.610756	0.00793651	0.0214753	1.3379	1.2695	1.2599
257.077	2.352	3'-O-Methyluridine	[M-H]-	2b	m/z, RT	9471	8717	6974	9876	5965	16120	10293	14704	14847	15986	0.569882	0.00793651	0.0214753	1.3605	1.2897	1.2849
111.018	2.388	Uracil	[M-H]-	2b	m/z, RT	162597	155076	201907	182054	186174	267675	211759	299448	301604	313067	0.637082	0.00793651	0.0214753	1.3781	1.3056	1.2911
158.081	2.488	N-Acetyl-DL-valine	[M-H]-	2a	m/z, MS/MS	162004	177303	176095	201086	226549	222189	146661	199952	243128	256688	0.882483	0.420635	0.59536	0.58269	0.64969	0.64216
173.081	2.492	2-Propylglutaric acid	[M-H]-	2a	m/z, MS/MS	131998	74871	63431	60655	105442	261873	34823	174567	51522	57166	0.752472	0.690476	0.794048	0.33966	0.45438	0.49146
129.054	2.511	4-Methyl-2-oxovaleric Acid	[M-H]-	2b	m/z, RT	62581832	62628152	63399388	62578972	70419128	67628904	51954068	74308184	65864868	72069416	0.969207	0.309524	0.474603	0.26856	0.61795	0.62289
241.082	2.603	Thymidine	[M-H]-	2b	m/z, RT	272675	289590	285497	266570	182297	270672	202927	304732	226088	261733	1.02407	0.690476	0.794048	0.1282	0.41115	0.78659
192.065	2.704	Phenaceturic acid	[M-H]-	2a	m/z, MS/MS	962951	952935	1003760	1046437	1239016	1188095	813253	1325684	1269941	1400262	0.867916	0.222222	0.358674	0.69249	0.76583	0.75703
178.05	2.996	1-(3-Pyridyl)-1-butanone-4-carboxylic acid	[M-H]-	2a	m/z, MS/MS	284721	301081	317106	329700	349516	429516	324303	439278	460966	457926	0.749116	0.031746	0.071235	1.2744	1.2127	1.1986
227.066	3.059	2-Deoxyuridine	[M-H]-	2b	m/z, RT	84029	88067	85477	76840	100419	58927	50264	65785	71352	83721	1.31748	0.015873	0.039468	1.1628	1.1795	1.1665
190.053	3.098	N-Acetyl-L-methionine	[M-H]-	2a	m/z, MS/MS	153884	178638	205830	188104	171565	252164	192144	261929	286622	287450	0.70141	0.015873	0.039468	1.2853	1.219	1.2141
115.039	3.105	Ketoisovaleric acid	[M-H]-	1	m/z, MS/MS, RT	9839535	9975615	10338899	10808921	10180751	12269344	9353118	13551131	12100724	12663112	0.853285	0.150794	0.261755	1.0307	1.0272	1.037
187.041	3.532	Demethoxycurcumin	[M-H-C9H10O2]-	2a	m/z, MS/MS	28710728	29173824	26328800	30731152	27839824	32013438	27502360	31453206	29693256	32980204	0.929329	0.150794	0.261755	0.84736	0.87488	0.87739
117.018	3.841	Succinic acid	[M-H]-	2a	m/z, MS/MS	4566661	4122199	3184684	4894688	4416538	9120711	7201634	10615900	7265652	10115093	0.478007	0.00793651	0.0214753	1.4335	1.358	1.3448
112.05	4.826	Creatinine	[M-H]-	2b	m/z, RT	75895	70082	82812	84579	88223	112635	94578	131589	149868	127343	0.65192	0.00793651	0.0214753	1.3271	1.2579	1.2434
243.062	4.878	Uridine	[M-H]-	2a	m/z, MS/MS	241508	250179	160192	240792	227945	259793	202441	281446	268976	294106	0.857552	0.0952381	0.186424	0.79206	0.79711	0.78805
135.026	4.894	Hypoxanthine	[M-H]-	2b	m/z, RT	616477	670260	610780	718373	644658	676966	584821	701866	631305	684335	0.994284	0.84127	0.879509	0.072353	0.56388	0.58809
87.0072	5.261	Pyruvic acid	[M-H]-	2b	m/z, RT	21854124	21075844	18610916	23757350	27074514	19798098	15462512	24194446	15760816	21964670	1.15633	0.420635	0.59536	0.68943	0.85591	0.8553
151.025	5.585	Xanthine	[M-H]-	2a	m/z, MS/MS	1986252	2143312	1854701	2308752	2423671	3446806	2734301	3945082	3294960	3660568	0.627378	0.00793651	0.0214753	1.4126	1.3387	1.3272
157.036	5.606	Allantoin	[M-H]-	2b	m/z, RT	654541	620662	647501	689625	768637	1246878	1007489	1476154	1270097	1467880	0.522682	0.00793651	0.0214753	1.4635	1.3867	1.3727
226.083	5.92	2'-Deoxycytidine	[M-H]-	2b	m/z, RT	21509	18479	14264	18521	18381	20061	13903	20151	21738	24446	0.908823	0.309524	0.474603	0.4696	0.57517	0.58616
375.13	6.068	Riboflavin	[M-H]-	2b	m/z, RT	6949	11890	8220	7253	3650	21745	18699	22813	23744	19681	0.355843	0.00793651	0.0214753	1.5009	1.437	1.4205
267.073	6.203	Inosine	[M-H]-	2b	m/z, RT	2595	4273	1114	3727	4450	9321	9001	12386	5489	5429	0.388195	0.00793651	0.0214753	1.2325	1.1774	1.1933
203.082	6.82	Tryptophan	[M-H]-	1	m/z, MS/MS, RT	583236	702221	696142	702454	868390	793165	587446	845309	793703	893068	0.907928	0.309524	0.474603	0.54634	0.64968	0.64975
164.07	6.851	Phenylalanine	[M-H]-	1	m/z, MS/MS, RT	3995578	4408714	4129316	4434194	5113583	4832062	3158363	5011859	4603889	5259789	0.965688	0.420635	0.59536	0.20866	0.61099	0.60758
151.06	6.864	Xylitol	[M-H]-	2b	m/z, RT	64100	68073	66475	73931	87560	122631	60465	126381	96712	121602	0.682352	0.150794	0.261755	1.0605	1.0539	1.0432
243.062	6.918	Pseudouridine	[M-H]-	2b	m/z, RT	67556	77519	55236	90439	69430	128692	69995	139285	113085	133526	0.616131	0.031746	0.071235	1.1941	1.1547	1.1457
130.086	6.977	N-Methylvaline	[M-H]-	2b	m/z, RT	659849	782402	825223	799942	855506	778582	681072	908087	872356	896345	0.948381	0.420635	0.59536	0.422	0.53693	0.53207
130.086	7.152	Isoleucine	[M-H]-	1	m/z, MS/MS, RT	726324	830963	857733	975170	967781	901874	664602	970767	1010652	921790	0.975006	0.690476	0.794048	0.16336	0.48294	0.48813
155.009	7.352	Orotic acid	[M-H]-	2b	m/z, RT	42337	50449	36976	53210	42852	69350	45717	70872	57000	69906	0.72184	0.031746	0.071235	1.1581	1.1219	1.1127
148.042	7.371	Methionine	[M-H]-	2b	m/z, RT	503354	556366	530100	568534	701995	794508	450805	759159	598702	727035	0.85891	0.222222	0.358674	0.66389	0.77196	0.76308
219.076	7.394	5-Hydroxytryptophan	[M-H]-	2b	m/z, RT	40569	51815	37853	50467	64240	39399	27310	49202	35122	46892	1.23756	0.150794	0.261755	0.7535	0.89003	0.89685
179.055	7.545	Sorbose	[M-H]-	2a	m/z, MS/MS	1003897	1100236	970654	1017975	1226517	650458	284135	637104	460647	500328	2.10026	0.00793651	0.0214753	1.4635	1.4588	1.4477
112.984	7.636	Acetylenedicarboxylic acid	[M-H]-	2b	m/z, RT	105838352	104174768	100985736	110091528	116351096	112881752	91707248	113275048	104741176	116220832	0.99743	0.84127	0.879509	0.029915	0.62173	0.61577
89.0229	7.696	Glyceraldehyde	[M-H]	1	m/z, MS/MS, RT	14387435	15242663	13349129	18231412	18047486	4018622	3084917	4265564	3541983	4385696	4.10732	0.00793651	0.0214753	1.5395	1.4944	1.4779
179.055	7.708	Glucose	[M-H]-	2a	m/z, MS/MS	27003748	27713052	24422744	33757604	34296256	353920	655076	1062412	360964	1469319	37.7255	0.00793651	0.0214753	1.5536	1.5005	1.4836
116.07	7.721	Valine	[M-H]-	2b	m/z, RT	478217	592100	526917	621664	648540	470307	366066	520028	460785	533352	1.21991	0.0555556	0.116162	1.0252	1.1245	1.1116
168.065	7.81	Norepinephrine	[M-H]-	2b	m/z, RT	22140	27194	26891	26128	24212	36513	27616	38870	36713	38537	0.710046	0.00793651	0.0214753	1.3443	1.2765	1.2674
259.13	7.971	gamma-Glutamylleucine	[M-H]-	2b	m/z, RT	30682	31310	23196	34121	31908	57833	44965	63496	45382	63431	0.549666	0.00793651	0.0214753	1.4047	1.331	1.3184
187.108	8.022	N-epsilon-Acetyllysine	[M-H]-	2b	m/z, RT	14745	9230	5125	21766	16961	44778	22464	41701	35495	45019	0.358007	0.00793651	0.0214753	1.3591	1.2904	1.2758
113.023	8.032	Glutaric acid	[M-H-H2O]-	2a	m/z, MS/MS	358506	400311	292587	409312	458864	28415	32747	57192	27680	61137	9.26568	0.00793651	0.0214753	1.5396	1.4894	1.4721
88.039	8.033	Alanine	[M-H]-	2b	m/z, RT	271603	340026	248146	365604	342081	858759	501525	1057366	694670	869125	0.393691	0.00793651	0.0214753	1.3789	1.3087	1.2935
118.049	8.035	N-Methylserine	[M-H]-	2b	m/z, RT	84728	153352	143686	137244	174295	163628	97863	165546	130136	197785	0.918336	0.690476	0.794048	0.2994	0.529	0.52301
196.072	8.047	N-Acetylhistidine	[M-H]-	2b	m/z, RT	10779	10365	14173	18410	12070	37928	19892	30413	26997	37504	0.430795	0.00793651	0.0214753	1.3569	1.2882	1.2767
118.049	8.206	Threonine	[M-H]-	1	m/z, MS/MS, RT	33906784	35318896	29584804	37999776	44219444	37935128	26916636	45219524	26923460	41945112	1.01168	1	1	0.051872	0.53943	0.548
277.086	8.413	gamma-Glutamylmethionine	[M-H]-	2b	m/z, RT	26586	23862	20408	26149	28594	42644	32017	50804	28887	42818	0.637009	0.00793651	0.0214753	1.2153	1.1573	1.1479
164.038	8.495	Methioninesulfoxide	[M-H]-	2b	m/z, RT	96367	99395	83936	116077	136967	123635	80202	131637	92317	140947	0.936709	0.84127	0.879509	0.26695	0.5588	0.57332
127.05	8.53	N-Acetyl-L-glutamine	[M-H-C2H4O2]-	2a	m/z, MS/MS	1345965	1312023	1202965	1326458	1885973	1482394	1010859	1726955	1051036	1673282	1.01856	1	1	0.074336	0.50452	0.53146
145.06	8.53	Glutamine	[M-H]-	1	m/z, MS/MS, RT	36833756	34978460	32800636	36178456	50831020	39645004	26695084	47021136	28931142	44400852	1.0264	1	1	0.10613	0.52369	0.54306
104.034	8.604	Serine	[M-H]-	1	m/z, MS/MS, RT	15306712	15111663	12774799	15170912	16733917	17372446	12936665	17589144	12919615	16619683	0.969788	0.547619	0.730159	0.21032	0.53526	0.5322
102.055	8.704	N-Methylalanine	[M-H]-	2b	m/z, RT	2314127	2264539	2075216	2447926	2648234	3469019	2825488	3867239	2755242	3491342	0.716102	0.00793651	0.0214753	1.2912	1.2266	1.2195
128.034	8.704	Pyroglutamic acid	[M-H]-	1	m/z, MS/MS, RT	2818955	2785793	2515272	3007006	3017827	4102650	3402394	4533404	3283588	4076677	0.729165	0.00793651	0.0214753	1.3103	1.2437	1.2332
146.044	8.705	Glutamic acid	[M-H]-	1	m/z, MS/MS, RT	52912416	50729300	46668264	57103796	55656640	75639032	64614536	86699976	63027560	78277528	0.714363	0.00793651	0.0214753	1.3307	1.2621	1.2515
175.023	8.711	Ascorbic acid	[M-H]-	2a	m/z, MS/MS	4688823	4786506	3519643	5115278	5353374	2026328	1761820	3307081	1709978	2915500	2.00189	0.00793651	0.0214753	1.3896	1.3824	1.3663
174.087	8.768	Citrulline	[M-H]-	2b	m/z, RT	55675	56222	51380	65006	65878	106712	69670	105677	151711	85258	0.566754	0.00793651	0.0214753	1.1841	1.1236	1.1106
341.108	8.787	Lactose A	[M-H]-	2b	m/z, RT	78510	72528	79810	96080	92580	26597	19352	23406	14276	19094	4.0838	0.00793651	0.0214753	1.5456	1.4974	1.4829
167.996	8.978	Cysteic Acid	[M-H]-	2b	m/z, RT	31014	29529	24375	39077	42755	40370	34728	59167	33577	48735	0.769934	0.150794	0.261755	0.81856	0.81034	0.83652
132.029	9.225	Aspartic acid	[M-H]-	2b	m/z, RT	327510	320556	225551	345221	350138	711526	557291	890662	532926	798073	0.449502	0.00793651	0.0214753	1.3969	1.3234	1.3121
152.001	9.248	L-Cysteinesulfinic acid	[M-H]-	2a	m/z, MS/MS	138800	173789	123142	211308	213957	176896	137589	240020	133234	218626	0.949944	0.690476	0.794048	0.17903	0.46875	0.50578
308.098	9.325	N-Acetylneuraminic acid	[M-H]-	2b	m/z, RT	187705	166929	105992	194819	187572	16471	23688	38824	9315	37875	6.68144	0.00793651	0.0214753	1.4974	1.4509	1.4341
154.061	9.434	Histidine	[M-H]-	1	m/z, MS/MS, RT	16580053	17390650	14211663	17963538	20255428	19487132	13847636	21523150	16420822	20818838	0.93815	0.690476	0.794048	0.3566	0.61151	0.61168
145.097	9.522	Lysine	[M-H]-	2b	m/z, RT	4922957	4438553	3253281	5533784	6131704	7518578	4887305	9850603	4731156	8785082	0.678737	0.222222	0.358674	0.91963	0.91561	0.91176
225.099	9.527	Carnosine	[M-H]-	1	m/z, MS/MS, RT	108865	111684	82361	123407	130531	228463	146234	289313	168328	236862	0.520808	0.00793651	0.0214753	1.2711	1.2117	1.1988
274.104	9.54	Glu-Gln	[M-H]-	1	m/z, MS/MS, RT	121173	107023	85901	117074	164928	114094	95993	161866	80530	142468	1.00193	0.84127	0.879509	0.0065143	0.37685	0.48837
239.016	9.912	Cystine	[M-H]-	1	m/z, MS/MS, RT	4641237	3725108	2432907	5341416	5966779	3868105	3015086	6213106	2328830	5301674	1.06661	0.84127	0.879509	0.16206	0.45568	0.50562
218.1026_437.2135	3.359_3.36	Pantothenic acid	[M-H]-_[2M-H]-	2a	m/z, MS/MS	19398174	21026690	18832995	23995124	26334940	24552644	18678115	27876233	20807057	24217949	0.94365	0.690476	0.794048	0.33483	0.55346	0.5738
377.0845_341.1078	8.65_8.658	Maltose A	[M+Cl]-_[M-H]-	2a	m/z, MS/MS	551518	549471	524290	594763	697358	133220	74377	107506	58976	65935	6.63024	0.00793651	0.0214753	1.5541	1.5028	1.4862
225.0609_179.0548	8.756_8.759	myo-Inositol	[M+HCO2]-_[M-H]-	2a	m/z, MS/MS	1146249	1186781	1066451	1238724	1456500	1322158	1016143	1467529	1081124	1348298	0.977459	0.84127	0.879509	0.14549	0.52007	0.541
377.0846_341.1082	8.978_8.997	Isomaltose A	[M+Cl]-_[M-H]-	2a	m/z, MS/MS	530105	539814	434475	597239	702030	208926	76402	117160	183477	86101	4.17171	0.00793651	0.0214753	1.4983	1.4549	1.4382
377.0846_341.1081_387.1134	9.108_9.106_9.107	Isomaltose B	[M+Cl]-_[M-H]-_[M+HCO2]-	2a	m/z, MS/MS	828363	734501	663008	878034	1085769	132753	105647	166090	110456	145969	6.3392	0.00793651	0.0214753	1.5187	1.4701	1.4531
347.2156_173.1032	9.438_9.436	Arginine	[2M-H]-_[M-H]-	1	m/z, MS/MS, RT	10753128	10240390	8448282	11387290	12473633	11192617	8801571	13221172	9294282	12247752	0.973434	0.84127	0.879509	0.15061	0.50319	0.52327

## Sheet: CSH-QE MSMS (+) Extra
Average Mz	Average Rt	Metabolite name	Adduct type	MSI Level	MSI Level	Treated_01	Treated_02	Treated_03	Treated_04	Treated_05	Control_01	Control_02	Control_03	Control_04	Control_05	Fold Change	p-val	FDR	Comp. 1	Comp. 2
316.252	0.536	ACar 10:0	[M]+	1	m/z, MS/MS, RT	15468	44795	35488	10944	19207	47591	24168	361581	17770	19380	0.267598	0.309524	0.309524	0.39332	0.38569
703.583	4.825	SM d34:1	[M+H]+	2b	m/z, RT	242000	284336	295463	238805	280814	475827	412972	441378	472089	466070	0.591367	0.00793651	0.0109127	1.1214	1.1051
806.578	4.89	PC 38:6 B	[M+H]+	2b	m/z, RT	42864	52738	64944	42049	49193	93053	87345	99891	98817	100980	0.524464	0.00793651	0.0109127	1.1073	1.0897
732.563	4.994	PC 32:1	[M+H]+	2b	m/z, RT	175335	247311	261487	204269	186101	397991	398396	384466	398143	370168	0.551264	0.00793651	0.0109127	1.1115	1.115
782.576	5.608	PC 34:1	[M+Na]+	1	m/z, MS/MS, RT	232794	287750	328320	232564	237894	516650	553789	473138	573174	490887	0.505945	0.00793651	0.0109127	1.1098	1.1139
812.625	5.933	PC 38:3	[M+H]+	2b	m/z, RT	59738	59073	68728	58881	85400	134637	110409	122204	120620	119475	0.546345	0.00793651	0.0109127	1.0988	1.0776
787.677	6.825	SM d40:1	[M+H]+	2b	m/z, RT	15698	34095	43704	24114	37679	62725	50756	67499	68467	68498	0.488418	0.00793651	0.0109127	1.0247	1.0187
693.566	9.823	CE 20:5	[M+Na]+	2b	m/z, RT	16937	13562	27020	15797	35794	53021	39445	45468	27868	39441	0.531614	0.015873	0.0174603	0.87464	0.8757
719.582	9.992	CE 22:6	[M+Na]+	2b	m/z, RT	71523	47596	85719	56256	94603	121166	88725	111318	135381	97339	0.642135	0.015873	0.0174603	0.8762	0.95341
695.582	10.231	CE 20:4	[M+Na]+	2b	m/z, RT	166980	148987	195991	152675	168790	288795	280274	238267	336784	261295	0.593008	0.00793651	0.0109127	1.0531	1.0365
645.566	10.439	CE 16:1	[M+Na]+	2b	m/z, RT	7609	8044	14627	10158	22078	28134	22773	27868	29981	25402	0.465988	0.00793651	0.0109127	0.99769	1.0046

## Sheet: CSH-QE MSMS (-) Extra
Average Mz	Average Rt	Metabolite name	Adduct type	MSI Level	MSI Level	Treated_01	Treated_02	Treated_03	Treated_04	Treated_05	Control_01	Control_02	Control_03	Control_04	Control_05	Fold Change	p-val	FDR	Comp. 1	Comp. 2
225.185	1.32	FA 14:1	[M-H]-	1	m/z, MS/MS, RT	36679	211347	44070	56726	114892	51387	214534	166876	61914	68055	0.823991	0.420635	0.595899	0.22131	0.2548
239.201	1.671	FA 15:1	[M-H]-	1	m/z, MS/MS, RT	51682	456201	136205	79410	203212	54854	377686	316210	111579	96674	0.968346	1	1	0.032605	0.30277
327.231	1.926	FA 22:6	[M-H]-	2b	m/z, RT	18154	28471	37126	29314	61495	80196	137499	107935	119073	47410	0.354715	0.015873	0.0337302	1.1717	1.1395
253.217	2.092	FA 16:1	[M-H]-	1	m/z, MS/MS, RT	902492	5768655	2987486	1406034	2847628	851338	4300800	4469302	1624646	1236702	1.11452	0.84127	0.893849	0.1294	0.49338
303.232	2.154	FA 20:4	[M-H]-	2b	m/z, RT	31192	38349	51278	22133	54723	100728	139291	117952	96728	58769	0.38498	0.00793651	0.0224868	1.2394	1.2049
301.216	2.363	FA 20:5	[M-H]-	2a	m/z, MS/MS	775524	6676	142666	60496	930444	18278	455055	22295	371488	587915	1.31668	0.84127	0.893849	0.21106	0.2426
365.342	4.783	FA 24:1	[M-H]-	2b	m/z, RT	71523	88040	86406	83078	69196	64887	118083	122249	95332	37164	0.909823	0.690476	0.838435	0.24481	0.45207
761.581	4.898	SM d34:1	[M+CH3COO]-	2b	m/z, RT	205261	202224	232837	170096	220264	279782	271438	307978	285894	284311	0.721058	0.00793651	0.0224868	1.3604	1.325
790.559	5.082	PC 32:1	[M+CH3COO]-	2b	m/z, RT	7734	54126	59689	28901	43297	103663	100767	101515	139608	99070	0.355745	0.00793651	0.0224868	1.3313	1.2946
789.612	5.569	SM d36:1	[M+CH3COO]-	2b	m/z, RT	19850	32068	59061	13815	39548	58239	56016	54433	75159	46817	0.565402	0.0952381	0.161905	1.0311	1.0579
792.574	5.62	PC 32:0	[M+CH3COO]-	2b	m/z, RT	8655	3338	35865	3338	13099	38112	54240	60601	24299	27718	0.31368	0.031746	0.0599647	1.0793	1.0596
818.59	5.704	PC 34:1	[M+CH3COO]-	2b	m/z, RT	188436	258393	260677	197040	182118	369083	430903	392131	419374	469230	0.522254	0.00793651	0.0224868	1.4	1.3821
844.607	5.766	PC 36:2	[M+CH3COO]-	2b	m/z, RT	24440	55477	52347	25475	23673	97416	98439	112922	115049	107692	0.341309	0.00793651	0.0224868	1.4087	1.38
716.52	5.861	PE 34:1	[M-H]-	2b	m/z, RT	3338	15413	55384	25369	22867	41804	55299	49915	46132	42109	0.520154	0.150794	0.233045	0.98382	1.0096
846.621	6.363	PC 36:1	[M+CH3COO]-	2b	m/z, RT	45588	22462	67502	32853	71398	108970	97546	69187	103668	108883	0.491144	0.015873	0.0337302	1.2212	1.1991
871.689	6.891	SM d42:2 A	[M+CH3COO]-	2b	m/z, RT	22097	18526	35875	8686	25960	50808	38848	76170	81248	69428	0.351164	0.00793651	0.0224868	1.2535	1.2218
