# Supplementary material for: Comprehensive metabolomic study of the response of HK-2 cells to hyperglycemic hypoxic diabetic-like milieu
Source: Sci Rep. 2021 Mar 3;11:5058. doi: 10.1038/s41598-021-84590-2 (PMC7930035; doi:10.1038/s41598-021-84590-2)
Supplement: Supplementary file 5 — Supplementary Information 5. [file 41598_2021_84590_MOESM5_ESM.xlsx]

## Sheet: Supplementary Table S4
		Intracellular medium				Extracellular medium
Metabolite name	KEGG	Platform	MSI Level	Fold Change	FDR	Platform	MSI Level	Fold Change	FDR
Cer 32:1;2O|Cer 18:1;2O/14:0	C13916	CSH-QE MS/MS (+)	2a	2.38039	0.0446285	-		-	-
DG 32:1|DG 16:0_16:1		CSH-QE MS/MS (+)	2a	0.496335	0.0279942	-		-	-
PC 35:1	C00157	CSH-QE MS/MS (+)	2a	0.431572	0.0279942	-		-	-
PC 36:4	C00157	CSH-QE MS/MS (+)	2a	0.48752	0.0446285	-		-	-
PC 38:5	C00157	CSH-QE MS/MS (+)	2a	0.47492	0.0279942	-		-	-
PC 40:7|PC 18:1_22:6		CSH-QE MS/MS (+)	2a	0.409704	0.0279942	-		-	-
Cer d38:1	C00195	CSH-QE MS/MS (+)	2b	2.06639	0.0279942	-		-	-
3-aminoisobutyric acid	C05145	GC-TOF MS	1	0.382865	0.0281746	-		-	-
4-hydroxybutyric acid	C01991	GC-TOF MS	1	4.77343	0.0369503	-		-	-
beta-glycerolphosphate	C02979	GC-TOF MS	1	3.5358	0.0281746	-		-	-
Cystathionine	C02291	GC-TOF MS	1	0.460683	0.0281746	-		-	-
Diglycerol	C00165	GC-TOF MS	1	2.5021	0.0281746	-		-	-
Glyceraldehyde-3-phosphate	C00118	GC-TOF MS	1	11.6681	0.0281746	-		-	-
Hexitol		GC-TOF MS	1	0.459653	0.0369503	-		-	-
Inosine 5'-monophosphate	C00130	GC-TOF MS	1	0.309872	0.0281746	-		-	-
Mannonic acid	C00514	GC-TOF MS	1	8.82665	0.0281746	-		-	-
Mannose-6-phosphate	C00275	GC-TOF MS	1	8.82094	0.0369503	-		-	-
Melibiose	C05400	GC-TOF MS	1	7.65924	0.0281746	-		-	-
N-acetylaspartic acid	C01042	GC-TOF MS	1	0.230358	0.0281746	-		-	-
Phosphoethanolamine	C00346	GC-TOF MS	1	0.24777	0.0281746	-		-	-
Phosphogluconic acid	C00345	GC-TOF MS	1	9.15386	0.0369503	-		-	-
p-hydroxylphenyllactic acid	C03672	GC-TOF MS	1	0.362182	0.0281746	-		-	-
Pyrophosphate	C00013	GC-TOF MS	1	5.4144	0.0281746	-		-	-
Spermidine	C00315	GC-TOF MS	1	0.222366	0.0281746	-		-	-
Succinate semialdehyde	C00232	GC-TOF MS	1	0.396299	0.0281746	-		-	-
Mannitol	C00392	HILIC-QE MS/MS (-)	1	150.98	0.039966	-		-	-
Ala-Thr		HILIC-QE MS/MS (-)	2a	4.47694	0.039966	-		-	-
Ile-Leu		HILIC-QE MS/MS (-)	2a	0.482615	0.039966	-		-	-
L-Gulono-1,4-lactone	C01040	HILIC-QE MS/MS (-)	2a	2.03285	0.039966	-		-	-
Val-Gln		HILIC-QE MS/MS (-)	2a	2.1328	0.039966	-		-	-
1-Hydroxy-2-naphthoic acid	C03203	HILIC-QE MS/MS (-)	2b	97.183	0.039966	-		-	-
Glycyltyrosine		HILIC-QE MS/MS (+)	1	2.64125	0.0424431	-		-	-
1-O-octyl-2-O-(N-methylcarbamoyl)-sn-glyceryl-3-phosphorylcholine		HILIC-QE MS/MS (+)	2a	5.73692	0.0424431	-		-	-
3.alpha.-Galactobiose		HILIC-QE MS/MS (+)	2a	6.86213	0.0424431	-		-	-
Agmatine	C00179	HILIC-QE MS/MS (+)	2a	11.6388	0.0424431	-		-	-
Ala-Gln		HILIC-QE MS/MS (+)	2a	10.049	0.0424431	-		-	-
Ala-Lys		HILIC-QE MS/MS (+)	2a	7.01694	0.0424431	-		-	-
Arg-Ala		HILIC-QE MS/MS (+)	2a	9.20441	0.0424431	-		-	-
Asn-Arg		HILIC-QE MS/MS (+)	2a	10.2188	0.0424431	-		-	-
epsilon-(gamma-Glutamyl)-lysine		HILIC-QE MS/MS (+)	2a	2.80375	0.0424431	-		-	-
Gln-Gln		HILIC-QE MS/MS (+)	2a	3.47288	0.0424431	-		-	-
Glu-Thr-Arg		HILIC-QE MS/MS (+)	2a	2.21603	0.0424431	-		-	-
Gly-Ala-Arg		HILIC-QE MS/MS (+)	2a	26.0383	0.0424431	-		-	-
Ile-Arg		HILIC-QE MS/MS (+)	2a	3.60329	0.0424431	-		-	-
Ile-Ile		HILIC-QE MS/MS (+)	2a	0.445428	0.0424431	-		-	-
Ile-Lys		HILIC-QE MS/MS (+)	2a	3.30314	0.0424431	-		-	-
Ile-Trp		HILIC-QE MS/MS (+)	2a	0.437431	0.0424431	-		-	-
Ile-Val-Arg		HILIC-QE MS/MS (+)	2a	0.378861	0.0424431	-		-	-
Leu-Arg		HILIC-QE MS/MS (+)	2a	3.71944	0.0424431	-		-	-
Leu-Lys		HILIC-QE MS/MS (+)	2a	4.43525	0.0424431	-		-	-
Leu-Phe		HILIC-QE MS/MS (+)	2a	0.400241	0.0424431	-		-	-
Lys-Leu		HILIC-QE MS/MS (+)	2a	4.93945	0.0424431	-		-	-
Met-Arg		HILIC-QE MS/MS (+)	2a	6.4806	0.0424431	-		-	-
Met-Lys		HILIC-QE MS/MS (+)	2a	6.84312	0.0424431	-		-	-
N-Phthalyl-L-tryptophan		HILIC-QE MS/MS (+)	2a	17.4997	0.0424431	-		-	-
Phe-Arg		HILIC-QE MS/MS (+)	2a	5.34675	0.0424431	-		-	-
Phe-Lys		HILIC-QE MS/MS (+)	2a	5.96984	0.0424431	-		-	-
PyroGlu-Trp		HILIC-QE MS/MS (+)	2a	0.191352	0.0424431	-		-	-
Ser-Arg		HILIC-QE MS/MS (+)	2a	16.0401	0.0424431	-		-	-
Ser-Gln		HILIC-QE MS/MS (+)	2a	2.43947	0.0424431	-		-	-
Thr-Arg		HILIC-QE MS/MS (+)	2a	7.65455	0.0424431	-		-	-
Thr-Val-Leu		HILIC-QE MS/MS (+)	2a	0.081407	0.0424431	-		-	-
Trp-Arg		HILIC-QE MS/MS (+)	2a	3.36295	0.0424431	-		-	-
Tyr-Arg	C02993	HILIC-QE MS/MS (+)	2a	5.5034	0.0424431	-		-	-
Val-Arg		HILIC-QE MS/MS (+)	2a	7.06943	0.0424431	-		-	-
PC 36:2		-		-	-	CSH-QE MS/MS (-)	2b	0.341309	0.0224868
FA 20:4	C00219	CSH-QE MS/MS (-)	1	1.21418	1	CSH-QE MS/MS (-)	2b	0.38498	0.0224868
FA 22:6	C06429	CSH-QE MS/MS (-)	1	1.22946	1	CSH-QE MS/MS (-)	2b	0.354715	0.0337302
SM d42:2 A		CSH-QE MS/MS (-)	1	0.640043	0.0823045	CSH-QE MS/MS (-)	2b	0.351164	0.0224868
PC 32:1	C00157	CSH-QE MS/MS (+)	1	0.768657	0.228547	CSH-QE MS/MS (-)	2b	0.355745	0.0224868
PC 36:1	C00157	CSH-QE MS/MS (+)	2a	0.596485	0.0279942	CSH-QE MS/MS (-)	2b	0.491144	0.0337302
CE 16:1	C02530	-		-	-	CSH-QE MS/MS (+)	2b	0.465988	0.0109127
SM d40:1		-		-	-	CSH-QE MS/MS (+)	2b	0.488418	0.0109127
CE 20:4	C02530	CSH-QE MS/MS (+)	2b	0.499992	0.0279942	CSH-QE MS/MS (+)	2b	0.593008	0.0109127
CE 20:5	C02530	CSH-QE MS/MS (+)	2b	0.361535	0.0279942	CSH-QE MS/MS (+)	2b	0.531614	0.0174603
Ala-Ala		GC-TOF MS	1	0.382276	0.0369503	GC-TOF MS	1	2.8652	0.532366
beta-alanine	C00099	GC-TOF MS	1	0.193858	0.0281746	GC-TOF MS	1	0.620975	0.0221675
Citric acid	C00158	GC-TOF MS	1	0.269361	0.0369503	GC-TOF MS	1	1.20181	0.616071
Citrulline	C00327	GC-TOF MS	1	0.40651	0.0281746	GC-TOF MS	1	0.796119	0.118421
Conduritol-beta-epoxide		GC-TOF MS	1	1.20325	0.803669	GC-TOF MS	1	30.9747	0.0221675
Erythritol	C16884	GC-TOF MS	1	8.51457	0.0281746	GC-TOF MS	1	0.933207	0.616071
Erythrose	C01796	GC-TOF MS	1	7.866	0.0369503	GC-TOF MS	1	9.76067	0.0221675
Fructose	C02336	GC-TOF MS	1	6.74939	0.0281746	GC-TOF MS	1	6.44625	0.0221675
Fructose-1-phosphate	C01094	GC-TOF MS	1	70.7165	0.0281746	GC-TOF MS	1	17.1856	0.0221675
Gluconic acid lactone	C00198	GC-TOF MS	1	2.62945	0.0369503	GC-TOF MS	1	6.27115	0.0221675
Glucose	C00221	GC-TOF MS	1	7.4207	0.0281746	GC-TOF MS	1	128.141	0.0221675
Glucose-1-phosphate	C00103	GC-TOF MS	1	0.864964	0.803669	GC-TOF MS	1	43.6257	0.0221675
Glyceric acid	C00258	GC-TOF MS	1	7.43008	0.0369503	GC-TOF MS	1	2.51511	0.0221675
Isohexonic acid	C00257	GC-TOF MS	1	0.618173	0.175634	GC-TOF MS	1	61.5416	0.0221675
Lactic acid	C00186	GC-TOF MS	1	18.1458	0.0281746	GC-TOF MS	1	0.882975	0.382979
Maltose	C00208	GC-TOF MS	1	6.46746	0.918926	GC-TOF MS	1	8.61639	0.0221675
Mannose	C00159	GC-TOF MS	1	1.33047	0.803669	GC-TOF MS	1	4.98032	0.0221675
Phosphate	C00009	GC-TOF MS	1	1.09598	0.563492	GC-TOF MS	1	9.67313	0.0221675
Sorbitol	C00794	GC-TOF MS	1	894.59	0.0281746	GC-TOF MS	1	3.487	0.0221675
Xylitol	C00379	GC-TOF MS	1	6.54325	0.0281746	GC-TOF MS	1	1.6248	0.0221675
Altrose	C06464	-		-	-	GC-TOF MS	1	14.8938	0.0221675
Isomaltose	C00252	-		-	-	GC-TOF MS	1	9.06473	0.0221675
Lyxose	C00476	-		-	-	GC-TOF MS	1	13.9919	0.0221675
Sulfuric acid	C00059	-		-	-	GC-TOF MS	1	39.8682	0.0221675
Tagatose	C00795	-		-	-	GC-TOF MS	1	6.43144	0.0221675
FA 15:0	C16537	CSH-QE MS/MS (-)	1	0.954763	1	GC-TOF MS	1	8.40515	0.0221675
FA 19:0	C16535	CSH-QE MS/MS (-)	2a	1.19144	0.361757	GC-TOF MS	1	6.52462	0.0221675
Oleamide	C19670	HILIC-QE MS/MS (+)	2a	1.38395	0.701637	GC-TOF MS	1	2.29546	0.0221675
Glyceraldehyde	C02154	-		-	-	HILIC-QE MS/MS (-)	1	4.10732	0.0214753
Carnosine	C00386	HILIC-QE MS/MS (-)	1	6.37265	0.039966	HILIC-QE MS/MS (-)	1	0.520808	0.0214753
Glutamic acid	C00025	HILIC-QE MS/MS (-)	1	2.09307	0.039966	HILIC-QE MS/MS (-)	1	0.714363	0.0214753
Glu-Gln		HILIC-QE MS/MS (+)	2a	6.04995	0.0424431	HILIC-QE MS/MS (-)	1	1.00193	0.879509
Ascorbic acid	C00072	-		-	-	HILIC-QE MS/MS (-)	2a	2.00189	0.0214753
Glutaric acid	C00489	GC-TOF MS	1	1.96003	1	HILIC-QE MS/MS (-)	2a	9.26568	0.0214753
4-Hydroxyquinoline	C06343	HILIC-QE MS/MS (-)	2a	0.172651	0.039966	HILIC-QE MS/MS (-)	2a	0.637629	0.039468
Succinic acid	C00042	HILIC-QE MS/MS (-)	2a	3.70533	0.039966	HILIC-QE MS/MS (-)	2a	0.478007	0.0214753
Sorbose	C02336	HILIC-QE MS/MS (-)	2b	10.7968	0.039966	HILIC-QE MS/MS (-)	2a	2.10026	0.0214753
Inosine	C00294	HILIC-QE MS/MS (-)	1	1.77542	0.169982	HILIC-QE MS/MS (-)	2b	0.388195	0.0214753
Alanine	C00041	HILIC-QE MS/MS (-)	2b	1.60444	0.0860806	HILIC-QE MS/MS (-)	2b	0.393691	0.0214753
Allantoin	C01551	HILIC-QE MS/MS (-)	2b	0.189405	0.039966	HILIC-QE MS/MS (-)	2b	0.522682	0.0214753
N-Acetylhistidine	C02997	HILIC-QE MS/MS (-)	2b	2.36135	0.118687	HILIC-QE MS/MS (-)	2b	0.430795	0.0214753
N-Methylalanine	C02721	HILIC-QE MS/MS (-)	2b	2.09057	0.039966	HILIC-QE MS/MS (-)	2b	0.716102	0.0214753
Orotic acid	C00295	HILIC-QE MS/MS (-)	2b	3.6625	0.039966	HILIC-QE MS/MS (-)	2b	0.72184	0.071235
Pyruvic acid	C00022	HILIC-QE MS/MS (-)	2b	3.08934	0.039966	HILIC-QE MS/MS (-)	2b	1.15633	0.59536
Lactose	C00243	HILIC-QE MS/MS (+)	2a	1.60083	0.102757	HILIC-QE MS/MS (-)	2b	4.0838	0.0214753
Aspartic acid	C00049	HILIC-QE MS/MS (+)	2b	1.6557	0.289807	HILIC-QE MS/MS (-)	2b	0.449502	0.0214753
Ornithine	C00077	GC-TOF MS	1	0.32868	0.0281746	HILIC-QE MS/MS (+)	1	0.410227	0.0246914
Creatine	C00300	HILIC-QE MS/MS (+)	1	1.70933	0.0619803	HILIC-QE MS/MS (+)	1	0.451304	0.0246914
Proline	C00148	HILIC-QE MS/MS (+)	1	0.820691	0.382284	HILIC-QE MS/MS (+)	1	0.477386	0.0246914
N-epsilon-Acetyllysine	C02727	HILIC-QE MS/MS (+)	2b	1.53449	0.382284	HILIC-QE MS/MS (+)	1	0.443962	0.0246914
(+)-6-Aminopenicillanic acid	C02954	-		-	-	HILIC-QE MS/MS (+)	2a	0.391499	0.0246914
3-Aminosalicylic acid		-		-	-	HILIC-QE MS/MS (+)	2a	0.12507	0.0246914
4-aminobutyric acid	C00334	-		-	-	HILIC-QE MS/MS (+)	2a	0.578875	0.0246914
6-Maleimidocaproic acid		-		-	-	HILIC-QE MS/MS (+)	2a	0.364918	0.0246914
D-Mannosamine	C03570	-		-	-	HILIC-QE MS/MS (+)	2a	9.89097	0.0246914
N-.alpha.-Acetyl-L-ornithine	C00437	-		-	-	HILIC-QE MS/MS (+)	2a	0.393345	0.0246914
N6-(1-Iminoethyl)-L-lysine		-		-	-	HILIC-QE MS/MS (+)	2a	2.28411	0.0246914
Prolinamide		-		-	-	HILIC-QE MS/MS (+)	2a	0.447589	0.0246914
Riboflavin	C00255	-		-	-	HILIC-QE MS/MS (+)	2a	0.426575	0.0246914
Val-Phe		HILIC-QE MS/MS (-)	2a	0.810181	0.511289	HILIC-QE MS/MS (+)	2a	0.480914	0.0246914
Acetyl-DL-carnitine	C02571	HILIC-QE MS/MS (+)	2a	2.02094	0.207332	HILIC-QE MS/MS (+)	2a	0.359922	0.0246914
Glycerophosphocholine	C00670	HILIC-QE MS/MS (+)	2a	4.40405	0.0424431	HILIC-QE MS/MS (+)	2a	0.847404	0.5
Pantothenic acid	C00864	HILIC-QE MS/MS (+)	2a	0.454892	0.0424431	HILIC-QE MS/MS (+)	2a	0.880574	0.228571
Propionylcarnitine	C03017	HILIC-QE MS/MS (+)	2a	0.162902	0.0424431	HILIC-QE MS/MS (+)	2a	0.388925	0.0246914
Pyridoxal	C00250	HILIC-QE MS/MS (+)	2a	1.12277	0.880648	HILIC-QE MS/MS (+)	2a	0.329373	0.0246914
4-Hydroxymandelonitrile	C00650	-		-	-	HILIC-QE MS/MS (+)	2b	0.264034	0.0246914
N-Acetylneuraminic acid	C00270	-		-	-	HILIC-QE MS/MS (+)	2b	8.79763	0.0246914
N-Methylglutamic acid	C01046	-		-	-	HILIC-QE MS/MS (+)	2b	10.5298	0.0246914
3'-O-Methylguanosine		HILIC-QE MS/MS (-)	2b	6.09789	0.0573871	HILIC-QE MS/MS (+)	2b	0.48328	0.0246914
1-Methyladenosine	C02494	HILIC-QE MS/MS (+)	1	2.36386	0.102757	HILIC-QE MS/MS (+)	2b	0.418263	0.0246914
Phosphocholine	C00588	HILIC-QE MS/MS (+)	1	5.72163	0.0424431	HILIC-QE MS/MS (+)	2b	1.14149	0.8
3'-O-Methylinosine		HILIC-QE MS/MS (+)	2b	6.22297	0.0619803	HILIC-QE MS/MS (+)	2b	0.462182	0.0246914
Nicotinic acid	C00253	HILIC-QE MS/MS (+)	2b	8.93294	0.0424431	HILIC-QE MS/MS (+)	2b	1.29654	0.0246914
Putrescine	C00134	HILIC-QE MS/MS (+)	2b	1.45424	0.207332	HILIC-QE MS/MS (+)	2b	0.477977	0.0246914
