# Supplementary material for: Comprehensive metabolomic study of the response of HK-2 cells to hyperglycemic hypoxic diabetic-like milieu
Source: Sci Rep. 2021 Mar 3;11:5058. doi: 10.1038/s41598-021-84590-2 (PMC7930035; doi:10.1038/s41598-021-84590-2)
Supplement: Supplementary file 6 — Supplementary Information 6. [file 41598_2021_84590_MOESM6_ESM.xlsx]

## Sheet: Hoja1
GC-TOF MS Internal Standards	Concentration (µg/mL)
C08 FAME internal standard	800
C09 FAME internal standard	800
C10 FAME internal standard	800
C12 FAME internal standard	800
C14 FAME internal standard	800
C16 FAME internal standard	800
C18 FAME internal standard	800
C20 FAME internal standard	800
C22 FAME internal standard	800
C24 FAME internal standard	800
C26 FAME internal standard	800
C28 FAME internal standard	800
C30 FAME internal standard	800
CSH-QE MS/MS Internal Standards	Concentration (ng/mL)
CE (22:1)	21995
LPE (17:1)	534
PI (15:0/18:1)-d7	99
PS (15:0/18:1)-d7	99
LPC (17:0)	1068
PC (12:0/13:0)	43
PE (17:0/17:0)	1602
PG (17:0/17:0)	6409
Cholesterol-d7	2136
SM (d18:1/17:0)	427
Cer (d18:1/17:0)	534
Sphingosine (d17:1)	237
MG (17:0/0:0/0:0)	4273
DG (12:0/12:0/0:0)	2136
DG (18:1/2:0/0:0)	12819
TG (17:0/17:1/17:0)-d5	668
TG (14:0/16:1/14:0)-d5	99
Palmitic acid-d3	742
5-PAHSA-d9	99
HILIC-QE MS/MS Internal Standards	Concentration (ng/mL)
CUDA	10
Creatinine-d3	194
Betaine-d9	149
Nτ-methyl-histamine-d3	31
Creatine-d3	169
DL-alanine-d3	2184
L-glutamine-d5	1922
DL-glutamic acid-d3	2402
DL-aspartic acid-d3	4804
Choline-d9	37
TMAO-d9	48
L-carnitine-d3	197
15N2-L-arginine	398
DL-cystine-d4	714
L-alanine-d4	2911
L-arginine-d7	936
L-asparagine-d3	238
L-glutamic acid-d5	1254
L-histidine-d5	893
L-isoleucine-d10	876
L-leucine-d10	1749
L-lysine-d8	939
L-methionine-d8	457
L-ornithine-d2	625
L-phenylalanine-d8	783
L-proline-d7	1262
L-serine-d3	1150
L-threonine-d5	696
L-tryptophan-d8	576
L-tyrosine-d7	771
L-valine-d8	5465
1-methylnicotinamide-d3	129
Val-Tyr-Val	144
Acetyl-L-carnitine-d3	33
